# Supplementary material for: Multi-Omics Analysis Reveals the IFI6 Gene as a Prognostic Indicator and Therapeutic Target in Esophageal Cancer
Source: Int J Mol Sci. 2024 Feb 26;25(5):2691. doi: 10.3390/ijms25052691 (PMC10931552; doi:10.3390/ijms25052691)
Supplement: Supplementary file 1 [file ijms-25-02691-s001.zip]

Archive with 1 entries (1 files):
- ijms-2866584-supplementary.xlsx
