# Supplementary material for: Multi-Omics Analysis Reveals the IFI6 Gene as a Prognostic Indicator and Therapeutic Target in Esophageal Cancer
Source: Int J Mol Sci. 2024 Feb 26;25(5):2691. doi: 10.3390/ijms25052691 (PMC10931552; doi:10.3390/ijms25052691)
Supplement: Supplementary file 1 [file ijms-25-02691-s001.zip › ijms-2866584-supplementary.xlsx]

## Sheet: Sheet 1 - Aggregation-methylati
Aggregation-methylation-data-2024-02-14
	sample	cg23921621	cg12551635	cg22351924	cg07806674	cg21422909	cg02771619	cg20227766	cg12528016	cg00695077	cg10957680	cg07898857	cg04405266	value	OS	OS.time	tissue	type
1	TCGA-05-4384-01	2.13641	4.35468	3.82288	3.05352	-2.33826	-3.74225	-3.59583	-5.39078	-3.75546	-3.46347	-4.47401	-3.85669	-1.43744	0	426	LUAD	Tumor
2	TCGA-05-4390-01	2.4533	4.97097	4.51156	3.79503	-2.77985	-3.65492	-0.153648	-5.03441	-3.59644	-3.50795	-4.12742	-3.81239	-0.911347	0	1126	LUAD	Tumor
3	TCGA-05-4396-01	2.80209	4.99036	3.51965	1.07224	-2.79946	-3.63032	-3.47562	-5.38825	-3.75209	-3.72186	-4.15844	-3.91875	-1.53837	1	303	LUAD	Tumor
4	TCGA-05-4405-01	2.32678	4.67385	3.52552	2.80604	-0.816942	-1.22858	-3.71417	-4.93619	-3.22477	-3.46101	-4.34982	-3.62283	-1.00184	0	610	LUAD	Tumor
5	TCGA-05-4410-01	2.89646	4.46911	4.46215	2.51612	-0.984015	-0.746823	-3.68353	-5.05005	-3.67923	-3.82148	-4.77488	-3.61454	-1.00089	0	0	LUAD	Tumor
6	TCGA-05-4415-01	2.42913	4.61148	5.56405	1.92542	-2.52411	-2.63455	-3.95131	-5.20753	-3.78128	-3.8318	-4.25219	-3.91281	-1.29712	1	91	LUAD	Tumor
7	TCGA-05-4417-01	2.59509	5.87971	3.94173	2.80077	-3.94651	-3.07165	-3.61909	-4.9329	-3.7854	-4.20892	-4.63613	-3.82476	-1.40067	0	455	LUAD	Tumor
8	TCGA-05-4424-01	2.79683	3.76764	3.70324	2.29577	-2.66865	-3.21439	-3.13343	-5.28126	-3.60423	-3.7854	-4.20271	-3.94626	-1.4394	0	913	LUAD	Tumor
9	TCGA-05-4425-01	2.4139	4.0617	5.4411	3.90935	-2.67727	-3.40264	-3.18005	-6.42173	-3.67108	-3.74582	-4.83767	-3.65703	-1.31394	0	669	LUAD	Tumor
10	TCGA-05-4427-01	2.80867	5.07563	4.51875	2.13259	-3.03407	-3.70804	-3.7427	-5.1372	-3.8045	-4.06468	-4.65684	-4.16391	-1.48136	0	791	LUAD	Tumor
11	TCGA-05-4433-01	2.41498	3.16672	3.2536	2.89231	-3.21357	-2.63455	-3.70913	-5.09118	-3.4894	-3.91083	-3.87446	-3.91158	-1.50892	0	730	LUAD	Tumor
12	TCGA-05-5423-01	1.85302	3.05051	3.37166	2.70336	-2.97982	-1.94561	-3.82335	-4.24308	-3.62761	-3.72738	-4.33019	-3.81984	-1.45986	0	151	LUAD	Tumor
13	TCGA-05-5425-01	2.42368	6.10706	3.67301	2.35402	-3.4921	-3.23921	-4.29383	-5.09222	-3.86628	-4.1218	-4.26257	-4.00427	-1.48454	0	882	LUAD	Tumor
14	TCGA-05-5428-01	3.09611	4.28791	3.82523	3.11157	-3.00455	-1.84538	-3.48518	-5.76884	-3.81774	-3.42879	-4.15786	-3.95308	-1.26172	0	670	LUAD	Tumor
15	TCGA-05-5429-01	2.12022	3.93921	2.86221	2.42913	-3.52513	-2.9987	-4.08817	-5.16757	-3.96681	-3.98272	-4.49338	-4.36707	-1.7699	1	275	LUAD	Tumor
16	TCGA-05-5715-01	2.21615	4.43801	3.72738	2.91451	-3.84551	-1.84199	-4.02583	-4.69628	-3.89218	-4.17838	-4.73591	-4.53832	-1.5382	0	62	LUAD	Tumor
17	TCGA-06-0125-01	3.2536	5.32741	3.27557	3.76312	-4.31365	-4.68863	-4.45868	-5.93703	-4.355	-4.84032	-5.30686	-5.04549	-1.94383	1	1448	GBM	Tumor
18	TCGA-06-0125-02	3.48672	5.63696	4.42778	3.64542	-4.371	-4.32731	-4.33403	-5.83727	-4.07884	-4.58948	-5.33167	-4.84965	-1.7102	1	1448	GBM	Tumor
19	TCGA-06-0152-01	2.88131	5.42804	3.74515	5.45428	-4.23914	-5.0244	-4.36249	-6.0148	-4.16592	-4.81095	-5.59424	-5.20136	-1.82538	1	375	GBM	Tumor
20	TCGA-06-0152-02	3.45817	5.45428	4.52597	4.13647	-3.69628	-3.52141	-4.6203	-5.79351	-3.94475	-4.78681	-5.43129	-5.0264	-1.60382	1	375	GBM	Tumor
21	TCGA-06-0171-01	3.10846	5.06023	3.2536	4.41761	-4.02477	-4.47156	-4.42982	-5.60225	-4.47296	-4.78126	-5.46224	-5.07357	-1.87321	1	399	GBM	Tumor
22	TCGA-06-0171-02	3.55721	5.72939	4.50441	4.65409	-3.72826	-4.4139	-4.6679	-5.91978	-4.33756	-5.13291	-5.61471	-5.05259	-1.70187	1	399	GBM	Tumor
23	TCGA-06-0190-01	3.53142	5.16593	4.00322	5.05005	-4.13505	-4.74671	-4.27519	-5.86224	-4.51336	-5.0234	-5.6467	-4.64431	-1.75803	1	317	GBM	Tumor
24	TCGA-06-0190-02	3.81821	5.6295	4.55151	4.99525	-4.36021	-4.4856	-4.16275	-6.23862	-4.04769	-4.63808	-5.59134	-4.60767	-1.59479	1	317	GBM	Tumor
25	TCGA-06-0210-01	2.41173	5.26191	4.18246	4.25097	-4.27179	-4.42336	-4.6671	-5.71752	-4.16824	-4.74338	-5.52818	-5.06228	-1.8729	1	225	GBM	Tumor
26	TCGA-06-0210-02	3.26033	5.46757	4.30041	2.88131	-3.61412	-4.033	-4.52128	-6.08471	-4.09285	-4.649	-5.28599	-4.84254	-1.76782	1	225	GBM	Tumor
27	TCGA-06-0211-01	2.81264	4.81966	4.17664	5.84498	-4.25554	-4.40449	-4.37856	-5.77538	-4.45349	-4.9068	-5.50132	-4.89392	-1.74296	1	360	GBM	Tumor
28	TCGA-06-0211-02	3.72738	5.29729	4.17955	5.58555	-3.90714	-4.47786	-4.33499	-5.93885	-4.36838	-4.6983	-5.28955	-4.91004	-1.59461	1	360	GBM	Tumor
29	TCGA-06-0221-01	3.12715	5.29729	3.7318	5.57118	-4.44762	-4.55888	-3.84124	-6.02833	-4.24732	-5.20472	-5.92702	-4.78297	-1.77589	1	603	GBM	Tumor
30	TCGA-06-0221-02	4.00845	5.55695	4.44831	5.21599	-4.1886	-4.25462	-4.36739	-5.89739	-4.03566	-4.35241	-5.57907	-4.95849	-1.53366	1	603	GBM	Tumor
31	TCGA-06-0650-01	2.89507	5.05513	3.64752	3.78814	-4.26779	-4.84121	-4.88751	-6.1848	-4.84742	-4.89851	-5.71831	-4.35598	-2.0513	1	717	GBM	Tumor
32	TCGA-06-1804-01	3.14446	5.38319	3.07469	1.07422	-4.26533	-4.64548	-5.27596	-6.23081	-4.9542	-4.9604	-5.75019	-5.27596	-2.39015	1	414	GBM	Tumor
33	TCGA-06-1806-01	3.54328	4.99036	3.76086	2.28043	-4.52923	-4.70437	-4.18129	-5.47896	-4.26995	-4.78339	-5.33229	-4.62184	-1.94387	1	466	GBM	Tumor
34	TCGA-06-5408-01	3.24689	5.62209	4.11395	4.73467	-4.47997	-4.93478	-4.6983	-6.54579	-4.33051	-5.0314	-5.83984	-4.59061	-1.89447	1	357	GBM	Tumor
35	TCGA-06-5410-01	3.32733	5.11746	3.91182	4.46911	-4.70437	-4.56963	-5.23533	-6.26343	-4.54637	-5.46024	-5.53724	-5.10059	-2.04929	1	108	GBM	Tumor
36	TCGA-06-5411-01	2.88543	5.37061	3.80658	3.22362	-4.43016	-4.45625	-5.03541	-6.15596	-5.00951	-5.0229	-5.39396	-4.91375	-2.0943	1	254	GBM	Tumor
37	TCGA-06-5412-01	3.45064	5.37061	4.1507	4.82842	-4.49374	-4.90634	-4.76094	-5.97587	-4.34594	-5.31227	-5.9072	-5.33229	-1.93618	1	138	GBM	Tumor
38	TCGA-06-5413-01	3.42453	5.52194	3.83935	5.86224	-4.22112	-5.13237	-4.91143	-5.74939	-4.58271	-5.13023	-5.71831	-4.77531	-1.79773	0	268	GBM	Tumor
39	TCGA-06-5414-01	2.85544	5.54285	4.29415	5.57118	-4.19534	-4.50191	-5.11587	-5.90452	-4.65252	-4.74921	-5.50748	-5.11058	-1.78949	0	273	GBM	Tumor
40	TCGA-06-5415-01	2.96256	5.97026	4.14784	5.9063	-3.89634	-4.52525	-4.85143	-6.27141	-4.4139	-4.63032	-5.59933	-4.92727	-1.67736	0	260	GBM	Tumor
41	TCGA-06-5416-01	3.13972	6.16978	4.37757	0.614479	-4.36936	-4.70275	-4.68502	-6.21862	-4.70802	-3.6274	-5.37312	-4.98403	-2.03056	0	204	GBM	Tumor
42	TCGA-06-5417-01	3.16512	6.01769	4.2755	5.77784	-3.50001	-5.00211	-5.02041	-6.13183	-4.38451	-4.81225	-5.32194	-5.05462	-1.66596	0	155	GBM	Tumor
43	TCGA-06-5418-01	2.86901	5.1496	3.61206	5.19353	-3.98841	-3.87253	-4.77998	-5.65802	-4.84032	-4.8337	-5.2126	-4.85187	-1.76777	1	83	GBM	Tumor
44	TCGA-06-5856-01	3.45817	5.79434	4.0617	4.65802	-4.17055	-4.87072	-4.37955	-6.31316	-4.92493	-4.90773	-5.80517	-4.60196	-1.83346	1	114	GBM	Tumor
45	TCGA-06-5858-01	2.38696	5.27361	3.82055	5.46757	-4.31175	-5.1313	-4.98112	-6.14123	-4.76811	-5.46091	-5.36374	-5.07305	-2.02354	0	187	GBM	Tumor
46	TCGA-06-5859-01	3.26033	5.69018	4.16218	4.81966	-4.69064	-5.07769	-4.79109	-6.14332	-4.43357	-5.30147	-5.70262	-5.0746	-1.94022	0	139	GBM	Tumor
47	TCGA-06-6388-01	3.22692	5.77784	3.57935	3.26539	-4.11144	-4.60462	-3.89879	-5.84155	-4.10281	-4.36936	-4.97531	-4.74754	-1.73349	1	159	GBM	Tumor
48	TCGA-06-6389-01	2.9159	5.19353	4.00584	4.61915	-4.51803	-4.86937	-4.97386	-5.91888	-4.89529	-5.11217	-5.66333	-4.55593	-1.98104	0	237	GBM	Tumor
49	TCGA-06-6390-01	3.51184	5.40865	3.89218	5.54988	-4.43391	-4.90726	-5.18631	-6.10195	-4.87343	-4.93525	-5.92068	-4.84475	-1.90342	1	164	GBM	Tumor
50	TCGA-06-6693-01	3.56925	5.2503	3.27047	1.42398	-4.32158	-4.81486	-3.43623	-5.62209	-4.1106	-4.70802	-5.44241	-4.48455	-1.9522	1	3667	GBM	Tumor
51	TCGA-06-6694-01	3.61412	5.72939	4.12799	2.2551	-3.85097	-4.62415	-4.4288	-5.97681	-4.10448	-4.78382	-5.40609	-4.62184	-1.8392	1	224	GBM	Tumor
52	TCGA-06-6695-01	3.41346	5.07563	3.79503	4.84165	-3.84551	-4.89483	-4.23673	-5.72147	-3.76832	-4.87343	-5.50542	-3.65661	-1.61471	0	253	GBM	Tumor
53	TCGA-06-6697-01	3.93921	5.46091	4.36119	4.76811	-4.07283	-4.57299	-3.55641	-5.57763	-3.90418	-4.86351	-5.3268	-4.70802	-1.50441	0	391	GBM	Tumor
54	TCGA-06-6698-01	3.33435	5.41509	4.03486	3.68806	-4.19534	-4.52742	-4.16968	-5.86311	-3.88658	-4.33275	-5.19744	-4.203	-1.65858	0	145	GBM	Tumor
55	TCGA-06-6699-01	2.99142	5.53585	4.08076	3.84171	-3.81378	-4.546	-4.42812	-5.57261	-3.8474	-5.04398	-5.38635	-4.49126	-1.72331	0	47	GBM	Tumor
56	TCGA-06-6700-01	3.01778	5.24453	3.45817	2.41607	-3.14446	-4.56332	-4.07529	-5.41961	-4.12658	-4.78468	-4.38881	-5.19465	-1.79674	0	145	GBM	Tumor
57	TCGA-06-6701-01	3.87036	5.59279	3.91925	4.27241	-3.84171	-4.30418	-4.12236	-5.86921	-4.04769	-4.40683	-5.26016	-4.28946	-1.54057	0	151	GBM	Tumor
58	TCGA-06-A5U0-01	3.19089	5.09118	3.93921	5.81945	-3.96095	-4.42914	-4.48384	-5.81523	-4.43596	-4.45176	-4.94659	-4.69225	-1.59792	0	815	GBM	Tumor
59	TCGA-06-A5U1-01	3.27387	5.15502	3.37166	5.73736	-3.40575	-4.30041	-4.5741	-5.89739	-5.09014	-4.74296	-5.20416	-4.24975	-1.66056	1	57	GBM	Tumor
60	TCGA-06-A6S0-01	2.2221	4.89117	3.93671	4.62684	-3.86028	-4.04447	-4.78339	-5.79517	-4.31904	-4.5563	-5.52679	-4.68422	-1.8244	1	95	GBM	Tumor
61	TCGA-06-A6S1-01	2.61891	5.60737	4.44831	4.75968	-4.10281	-4.22711	-4.61915	-5.49723	-4.57597	-4.67186	-5.20304	-4.85009	-1.69275	1	78	GBM	Tumor
62	TCGA-06-A7TK-01	2.5529	5.29133	3.73402	3.63074	-4.18159	-4.17548	-4.9816	-5.35628	-4.60006	-4.6987	-5.17031	-4.49906	-1.87117	1	444	GBM	Tumor
63	TCGA-06-A7TL-01	2.21516	5.10164	3.40612	4.29102	-4.14956	-4.09037	-5.06125	-5.44965	-4.67823	-4.84965	-5.29431	-4.67664	-1.93631	0	539	GBM	Tumor
64	TCGA-12-5295-01	3.79503	6.05675	4.75549	4.79367	-4.23914	-4.51767	-4.54967	-6.29911	-4.66197	-4.83723	-5.68941	-4.95229	-1.69546	1	454	GBM	Tumor
65	TCGA-12-5299-01	3.17474	6.16978	4.47962	6.3634	-4.14243	-4.07993	-4.90403	-5.99	-4.82184	-4.81617	-5.51849	-4.5449	-1.55252	1	98	GBM	Tumor
66	TCGA-12-5301-01	3.41714	5.79434	4.36119	4.14784	-3.96095	-4.69024	-4.2721	-6.03319	-4.47576	-4.65566	-5.73816	-5.11164	-1.7681	1	62	GBM	Tumor
67	TCGA-13-A5FT-01	2.50817	4.51875	2.3891	2.14982	-4.50049	-4.12742	-4.9928	-5.49112	-4.73467	-4.766	-5.51779	-4.68703	-2.27096	0	2143	OV	Tumor
68	TCGA-13-A5FU-01	2.46549	5.16046	3.81355	1.37548	-4.5062	-4.58346	-5.11217	-5.50816	-3.79205	-4.85054	-5.74216	-4.98987	-2.18913	1	256	OV	Tumor
69	TCGA-14-0736-01	3.60794	5.41509	4.1883	5.57118	-4.34788	-4.29696	-4.70113	-6.00521	-4.24945	-5.07873	-5.31589	-4.68904	-1.65848	1	460	GBM	Tumor
70	TCGA-14-0736-02	3.07926	5.07563	3.58543	3.97219	-3.8658	-4.17548	-3.78654	-5.88764	-4.62299	-4.84209	-5.20865	-5.09483	-1.81429	1	460	GBM	Tumor
71	TCGA-14-0740-01	3.28922	5.76965	3.43195	1.69639	-4.08213	-4.67823	-3.93295	-5.67019	-4.14044	-4.84787	-5.0865	-4.72725	-1.91486	1	364	GBM	Tumor
72	TCGA-14-0781-01	3.0163	4.0563	3.96452	4.55519	-3.01778	-4.05954	-5.15068	-4.97579	-4.1974	-5.01892	-5.79683	-3.89658	-1.7101	1	29	GBM	Tumor
73	TCGA-14-0862-01	3.135	5.2503	2.74761	4.10004	-3.8264	-4.37297	-3.8505	-5.7985	-3.81448	-4.44487	-5.16702	-4.47296	-1.70956	1	88	GBM	Tumor
74	TCGA-14-1034-02	3.33259	5.03994	4.27241	5.87971	-3.48307	-3.69303	-3.96937	-5.53445	-3.90591	-4.65724	-5.08702	-3.84408	-1.30413	1	485	GBM	Tumor
75	TCGA-14-1043-01	3.43195	5.29729	4.10004	4.06984	-4.17084	-4.83944	-4.00531	-5.38698	-3.89121	-4.95229	-5.11428	-4.8359	-1.69143	1	24	GBM	Tumor
76	TCGA-14-1395-01	3.43567	5.36437	4.0322	3.57126	-4.23582	-4.93902	-3.80728	-5.82198	-3.63869	-4.0027	-5.29669	-4.78169	-1.6767	1	42	GBM	Tumor
77	TCGA-14-1402-01	3.11779	5.32741	3.98247	5.64444	-4.24217	-4.50298	-4.43254	-5.85791	-4.41154	-4.88614	-5.23992	-5.19632	-1.72479	1	975	GBM	Tumor
78	TCGA-14-1402-02	3.45629	5.44767	4.0563	4.69789	-4.35144	-4.60082	-4.56926	-5.86051	-4.50191	-4.79539	-5.9063	-4.85009	-1.8148	1	975	GBM	Tumor
79	TCGA-14-1450-01	3.20718	5.41509	3.90935	4.22681	-4.03726	-4.37363	-3.43567	-5.47158	-3.59338	-5.13452	-5.33351	-4.15442	-1.56463	0	1788	GBM	Tumor
80	TCGA-15-1444-01	3.56322	5.48773	3.37886	5.67478	-4.55445	-4.63109	-4.68222	-6.0528	-4.76094	-5.31589	-5.37752	-5.37877	-1.88743	1	1537	GBM	Tumor
81	TCGA-18-3417-01	2.77985	5.0964	3.87761	1.66771	-4.21219	-5.19968	-5.04549	-6.43956	-5.08287	-5.4689	-5.79186	-4.78169	-2.38339	1	1097	LUSC	Tumor
82	TCGA-18-3417-11	3.21209	5.11746	3.73847	2.18958	-4.09561	-4.63342	-4.77319	-6.44213	-4.66829	-5.40097	-5.66105	-5.1496	-2.21389	1	1097	LUSC	Normal
83	TCGA-18-4721-01	3.29094	5.21599	3.60382	3.99541	-4.22561	-4.56221	-5.29014	-6.41416	-4.62261	-5.05717	-5.66029	-4.45141	-2.01479	0	4694	LUSC	Tumor
84	TCGA-18-4721-11	3.26878	3.66447	3.44689	1.36615	-4.32731	-5.43717	-5.15122	-6.4447	-4.57448	-5.03742	-5.27891	-5.05056	-2.46296	0	4694	LUSC	Normal
85	TCGA-18-5592-01	2.88956	4.84609	3.12872	3.06558	-4.25219	-4.06766	-5.26249	-5.6407	-4.77022	-4.65488	-5.28836	-4.76938	-2.06466	0	1519	LUSC	Tumor
86	TCGA-18-5592-11	3.5834	2.74761	3.135	0.864631	-4.75465	-4.81617	-5.04045	-6.14963	-4.36086	-5.32316	-5.76558	-5.13344	-2.58444	0	1519	LUSC	Normal
87	TCGA-19-0957-01	2.9187	5.44767	4.02954	4.55151	-4.56369	-4.54271	-4.25036	-5.72701	-4.03992	-4.62607	-5.4649	-4.2638	-1.71092	1	666	GBM	Tumor
88	TCGA-19-0957-02	3.16832	5.49451	4.37757	4.04286	-4.18713	-4.14528	-3.97758	-6.10297	-4.52308	-4.61723	-5.56618	-5.13452	-1.76422	1	666	GBM	Tumor
89	TCGA-19-1389-01	3.10228	5.11217	4.37428	3.93921	-3.99048	-4.51587	-3.95689	-5.69328	-3.92646	-4.74296	-5.54144	-4.66552	-1.70875	1	141	GBM	Tumor
90	TCGA-19-1389-02	3.55921	5.27361	4.61531	4.84609	-3.8429	-4.47576	-4.9561	-6.19346	-4.65017	-4.74421	-5.36999	-4.86172	-1.73334	1	141	GBM	Tumor
91	TCGA-19-4065-01	3.60794	5.23878	4.27241	3.03407	-3.71176	-4.55261	-4.48314	-5.96653	-4.28697	-4.86531	-5.41573	-5.00507	-1.84449	0	214	GBM	Tumor
92	TCGA-19-4065-02	3.77445	5.69018	4.57747	5.08598	-3.81355	-4.16333	-4.1507	-6.1163	-4.28231	-4.98938	-5.46757	-4.97918	-1.56952	0	214	GBM	Tumor
93	TCGA-19-5947-01	2.8433	5.64444	3.65597	5.41509	-4.17403	-4.2721	-5.08287	-6.37685	-4.75005	-4.72972	-5.78607	-4.65017	-1.85525	1	202	GBM	Tumor
94	TCGA-19-5950-01	2.48784	4.85054	3.35557	5.1281	-3.82382	-4.26902	-5.2064	-5.88941	-5.34208	-4.92493	-5.53375	-4.66118	-1.98571	1	523	GBM	Tumor
95	TCGA-19-5951-01	1.10407	1.76367	3.9342	NA	-5.58051	-3.03705	-5.34516	-4.17897	-3.80034	-4.90542	-5.57118	-3.41346	-2.6391	1	244	GBM	Tumor
96	TCGA-19-5952-01	3.0869	5.31529	3.92422	5.67478	-4.47962	-4.48631	-4.8866	-6.26343	-4.89942	-4.74296	-5.51779	-5.07924	-1.86285	1	575	GBM	Tumor
97	TCGA-19-5953-01	3.36449	5.61471	3.59358	2.7336	-4.19564	-4.50263	-4.12152	-5.65802	-3.57247	-4.63071	-5.10584	-4.81878	-1.77494	1	144	GBM	Tumor
98	TCGA-19-5954-01	3.26202	5.52194	4.03486	6.02736	-3.69022	-4.62068	-5.22165	-6.0293	-4.89346	-4.77446	-5.57835	-4.93855	-1.74171	1	368	GBM	Tumor
99	TCGA-19-5955-01	2.72979	5.56405	3.86076	3.89952	-3.9347	-5.09118	-5.52888	-5.85877	-5.04651	-4.95754	-5.68554	-4.91514	-2.08035	1	54	GBM	Tumor
100	TCGA-19-5956-01	3.02221	5.73736	4.0137	5.33963	-4.02028	-4.89437	-5.05412	-6.09788	-4.91654	-5.16265	-5.34086	-5.32194	-1.89131	1	684	GBM	Tumor
101	TCGA-19-5958-01	3.08078	5.4411	3.9317	4.63071	-4.68142	-5.09535	-5.41058	-6.25436	-4.85858	-5.09745	-5.81019	-5.21203	-2.11131	1	428	GBM	Tumor
102	TCGA-19-5959-01	3.21373	5.71358	4.18246	5.21599	-4.52019	-4.74006	-4.98841	-5.97963	-4.68302	-4.95182	-5.72622	-4.85321	-1.84307	1	511	GBM	Tumor
103	TCGA-19-5960-01	3.14288	5.6295	4.0216	4.29102	-4.13732	-4.87977	-4.77871	-6.04394	-4.8766	-5.16647	-5.65122	-5.50064	-1.99581	1	455	GBM	Tumor
104	TCGA-19-A60I-01	3.23355	5.69018	4.30986	6.33927	-4.05252	-4.51372	-5.26658	-6.13079	-4.35436	-4.87162	-5.2262	-4.61915	-1.62184	0	541	GBM	Tumor
105	TCGA-19-A6J4-01	3.04302	5.09118	4.0945	5.87971	-3.9607	-4.55004	-4.75088	-5.9063	-4.70843	-4.78938	-5.13666	-4.56406	-1.68817	1	121	GBM	Tumor
106	TCGA-19-A6J5-01	2.84062	5.33351	4.30041	5.10689	-4.35956	-3.78014	-4.73591	-5.42804	-4.40281	-4.90911	-5.63397	-5.58772	-1.77132	0	868	GBM	Tumor
107	TCGA-21-5782-01	3.54526	5.52194	4.07529	2.14023	-4.42642	-4.546	-5.07048	-5.44307	-4.88797	-5.47493	-6.00904	-5.34516	-2.16003	1	962	LUSC	Tumor
108	TCGA-21-5783-01	2.95685	5.33963	3.55123	2.36141	-4.0306	-4.33564	-4.70153	-5.64971	-4.49374	-4.41423	-4.98646	-4.83988	-1.93689	1	2680	LUSC	Tumor
109	TCGA-21-5784-01	3.73847	4.49374	3.47906	2.12022	-4.56889	-4.57187	-4.67664	-6.12456	-4.70559	-5.15068	-4.91421	-5.52541	-2.20053	0	1268	LUSC	Tumor
110	TCGA-21-5786-01	3.62866	5.0249	3.21045	3.58747	-4.30576	-4.69426	-4.45729	-6.06767	-5.08598	-4.86576	-5.38445	-5.00556	-2.03461	0	1032	LUSC	Tumor
111	TCGA-21-5787-01	3.33963	5.52194	3.78128	3.57935	-4.45141	-3.66362	-4.95945	-6.0928	-4.56666	-5.23362	-5.78855	-5.05921	-1.96609	1	329	LUSC	Tumor
112	TCGA-22-4593-01	3.42824	5.04499	3.21867	2.82591	-4.69951	-4.66473	-4.17751	-5.83046	-4.23582	-4.67624	-5.25088	-5.19744	-2.0179	1	1067	LUSC	Tumor
113	TCGA-22-4599-01	3.91429	5.44767	3.42083	4.19711	-3.75839	-4.87705	-5.32498	-6.33091	-4.92821	-4.81922	-5.59424	-5.08079	-1.97782	1	1161	LUSC	Tumor
114	TCGA-22-4599-11	2.87174	4.29415	3.54328	1.41451	-3.92223	-5.14689	-4.63652	-6.34286	-4.38318	-5.25435	-5.96467	-5.18631	-2.39278	1	1161	LUSC	Normal
115	TCGA-22-4601-01	3.48097	5.01992	2.86765	2.46883	-4.3023	-4.36412	-4.87343	-6.03319	-5.47762	-4.91421	-5.34086	-5.18797	-2.22136	1	1057	LUSC	Tumor
116	TCGA-22-4601-11	3.2858	4.28169	3.36449	1.43055	-4.40885	-4.84076	-4.93243	-6.39539	-4.50727	-4.97	-5.93885	-5.4326	-2.42197	1	1057	LUSC	Normal
117	TCGA-22-4605-01	3.03705	5.1281	2.43351	1.02235	-4.14727	-4.60805	-4.32063	-5.7985	-4.13392	-4.79754	-5.4326	-4.65606	-2.18946	1	974	LUSC	Tumor
118	TCGA-22-4609-01	3.20064	4.71006	3.31512	1.54219	-4.32731	-4.06576	-4.71536	-5.97494	-3.94878	-5.06791	-5.58411	-4.77192	-2.14067	1	291	LUSC	Tumor
119	TCGA-22-4613-01	3.50213	5.42804	1.35328	0.702596	-4.19006	-4.85232	-4.65881	-6.43445	-4.58571	-4.95182	-6.00044	-5.11905	-2.48388	1	358	LUSC	Tumor
120	TCGA-22-4613-11	3.65386	4.36119	3.3467	1.80004	-4.21248	-4.65842	-4.83944	-6.18265	-4.52416	-4.77107	-6.31669	-4.71699	-2.25501	1	358	LUSC	Normal
121	TCGA-22-5471-01	3.40246	5.27949	3.25696	3.27047	-4.28666	-4.91282	-5.25088	-6.13079	-4.91468	-5.30866	-5.70418	-5.07718	-2.19804	0	1845	LUSC	Tumor
122	TCGA-22-5471-11	3.39881	1.95003	2.53673	0.543601	-4.24065	-5.05819	-4.9068	-6.10195	-4.45868	-5.52888	-5.68323	-5.20753	-2.72973	0	1845	LUSC	Normal
123	TCGA-22-5472-01	3.73624	5.17691	3.9317	2.60935	-4.75884	-3.96044	-4.91933	-6.23304	-4.79281	-5.17912	-5.07718	-5.16429	-2.05257	1	1975	LUSC	Tumor
124	TCGA-22-5472-11	3.36628	3.83699	3.29609	1.39204	-4.41592	-4.14271	-5.09902	-6.0989	-4.16592	-4.48314	-5.73337	-4.80661	-2.25452	1	1975	LUSC	Normal
125	TCGA-22-5473-01	3.9317	4.87751	3.7318	1.92105	-4.17432	-3.64163	-5.05412	-6.31081	-4.43972	-4.87253	-5.68246	-5.09954	-2.06776	1	1933	LUSC	Tumor
126	TCGA-22-5473-11	3.83463	4.42099	3.04452	1.25275	-4.38915	-4.95324	-4.9105	-6.07567	-4.81486	-5.31589	-5.48503	-5.06176	-2.3711	1	1933	LUSC	Normal
127	TCGA-22-5474-01	3.69889	5.2503	3.68159	2.84196	-4.39347	-4.29446	-5.02191	-6.32734	-4.41997	-5.0746	-5.68554	-4.71781	-2.03853	1	445	LUSC	Tumor
128	TCGA-22-5474-11	3.91677	4.82842	3.84171	1.45624	-4.69628	-4.37297	-4.93196	-6.19563	-4.5574	-5.15883	-5.92792	-5.15448	-2.24603	1	445	LUSC	Normal
129	TCGA-22-5477-01	3.31686	4.69386	3.20227	2.5184	-4.25066	-4.54967	-4.5715	-6.11322	-4.67584	-5.03742	-5.78359	-5.19409	-2.20372	1	1346	LUSC	Tumor
130	TCGA-22-5477-11	3.43381	4.64236	3.54924	1.76531	-4.49693	-4.60234	-5.0224	-6.39042	-4.42167	-4.95182	-5.61766	-5.25551	-2.28067	1	1346	LUSC	Normal
131	TCGA-22-5478-01	3.76764	5.48098	3.56724	3.14288	-4.97918	-5.10374	-4.54088	-6.28059	-4.62222	-4.77573	-5.66714	-4.90449	-2.07627	1	24	LUSC	Tumor
132	TCGA-22-5478-11	2.95257	3.3879	3.55721	0.893719	-4.29009	-4.28728	-4.93525	-6.23192	-4.81312	-5.2742	-5.6467	-4.7984	-2.45713	1	24	LUSC	Normal
133	TCGA-22-5479-01	3.33259	4.91886	2.86221	0.600006	-3.97835	-4.55703	-4.72191	-5.86746	-4.33724	-5.01346	-5.84155	-5.33229	-2.32797	1	2625	LUSC	Tumor
134	TCGA-22-5480-01	3.32558	5.64444	3.89218	2.81396	-4.44246	-4.71169	-4.85545	-6.28404	-4.60006	-5.08028	-5.78195	-4.77871	-2.07154	1	2170	LUSC	Tumor
135	TCGA-22-5480-11	3.15079	5.42155	3.67729	2.8595	-4.31935	-5.17746	-5.05972	-6.22083	-4.56852	-5.08702	-5.44373	-4.89346	-2.13841	1	2170	LUSC	Normal
136	TCGA-22-5481-01	3.17635	5.37689	3.35202	1.41815	-4.37659	-5.05666	-4.59627	-6.1848	-4.43801	-4.30733	-5.53306	-5.21091	-2.19835	1	2409	LUSC	Tumor
137	TCGA-22-5482-01	2.98561	5.44767	2.98561	0.183759	-4.58009	-4.55667	-5.0239	-6.23862	-4.32763	-4.87796	-5.56334	-4.99721	-2.38023	1	357	LUSC	Tumor
138	TCGA-22-5482-11	3.59767	4.99036	3.24355	1.75711	-4.31428	-4.93997	-5.03994	-5.97681	-4.14528	-5.38508	-5.83556	-4.99525	-2.25362	1	357	LUSC	Normal
139	TCGA-22-5483-01	3.59154	4.99036	3.27217	2.9398	-4.51947	-4.61148	-4.68984	-5.80433	-4.28635	-4.80964	-5.01445	-4.92727	-1.98908	1	573	LUSC	Tumor
140	TCGA-22-5485-01	3.75187	4.67783	4.14499	1.65901	-4.58835	-4.47892	-4.70478	-5.96746	-4.84698	-5.10584	-5.41315	-5.5171	-2.19907	1	916	LUSC	Tumor
141	TCGA-22-5485-11	2.9173	3.18926	3.47334	1.22652	-4.36772	-4.39447	-4.93525	-5.98811	-4.39347	-5.12011	-5.28777	-5.23133	-2.40932	1	916	LUSC	Normal
142	TCGA-22-5489-01	3.43567	5.66714	3.52356	2.36141	-2.95114	-4.23733	-5.10374	-5.92159	-4.30954	-5.16867	-5.17691	-5.27361	-1.92956	1	1912	LUSC	Tumor
143	TCGA-22-5489-11	3.79044	2.86901	3.38066	0.959504	-4.67028	-4.63963	-5.18575	-6.05181	-4.44281	-5.34516	-5.63174	-5.00803	-2.49796	1	1912	LUSC	Normal
144	TCGA-22-5491-01	3.71417	5.08598	3.50213	1.59653	-4.53942	-4.57038	-4.93855	-6.00235	-4.29916	-5.11375	-5.49044	-4.91143	-2.16389	1	1713	LUSC	Tumor
145	TCGA-22-5491-11	2.97117	4.78084	3.36628	1.07951	-4.14215	-4.6408	-4.43357	-5.46091	-4.62338	-5.16156	-5.52402	-4.86396	-2.22104	1	1713	LUSC	Normal
146	TCGA-22-5492-01	3.74515	5.51504	3.90935	2.59036	-4.60614	-4.62145	0.122414	-6.06468	-4.38716	-5.25319	-5.43913	-5.27773	-1.64726	1	506	LUSC	Tumor
147	TCGA-22-5492-11	3.30126	2.13736	2.66252	0.266791	-4.94422	-4.78638	0.233068	-5.59569	-4.95515	-5.07408	-5.23362	-4.90865	-2.2414	1	506	LUSC	Normal
148	TCGA-22-A5C4-01	3.27557	5.38951	4.4075	1.7522	-4.03539	-4.3146	-4.46145	-5.60298	-4.32253	-4.49942	-5.5116	-5.06791	-1.91592	0	671	LUSC	Tumor
149	TCGA-26-1442-01	3.07165	5.34577	4.03752	5.20472	-4.36282	-3.53398	-4.44521	-5.85877	-4.70681	-5.28777	-5.93338	-5.11164	-1.79839	0	953	GBM	Tumor
150	TCGA-26-5132-01	3.20718	5.77784	4.02424	5.11746	-3.82546	-4.42642	-4.61876	-6.14123	-4.52778	-4.20803	-5.21203	-4.5438	-1.61473	0	286	GBM	Tumor
151	TCGA-26-5133-01	3.52356	5.91527	4.31935	4.35468	-3.87446	-4.74172	-3.98686	-6.14018	-4.55298	-4.40952	-5.54706	-4.70437	-1.65369	0	452	GBM	Tumor
152	TCGA-26-5134-01	2.58564	5.85358	4.18246	2.79683	-4.15156	-4.54564	-4.36969	-5.85877	-4.36903	-4.65842	-5.3384	-4.94233	-1.90128	0	167	GBM	Tumor
153	TCGA-26-5135-01	3.01042	5.9063	4.37428	4.86396	-4.08048	-4.50156	-5.19131	-6.04296	-4.74338	-4.82447	-5.45693	-4.81442	-1.79171	1	270	GBM	Tumor
154	TCGA-26-5136-01	2.89231	5.55695	3.90197	2.5657	-4.04073	-4.47857	-4.58872	-6.09179	-4.42982	-4.80142	-5.25609	-4.46424	-1.9362	1	577	GBM	Tumor
155	TCGA-26-5139-01	3.37166	5.57118	4.0137	5.78607	-4.3184	-4.3184	-3.72981	-5.8424	-4.31713	-4.0442	-5.2854	-4.22801	-1.4451	0	48	GBM	Tumor
156	TCGA-26-6173-01	3.56724	5.53585	3.89707	4.0617	-4.33371	-4.58196	-3.85288	-5.81187	-4.12714	-4.87253	-5.07614	-4.75088	-1.69544	0	241	GBM	Tumor
157	TCGA-26-6174-01	3.08078	5.13881	3.12715	2.33199	-4.19123	-4.70721	-4.08679	-5.20753	-4.08569	-4.54124	-5.09954	-4.43323	-1.88948	0	71	GBM	Tumor
158	TCGA-26-A7UX-01	3.0311	5.29133	4.35468	4.65802	-4.50191	-4.63536	-4.78895	-5.65348	-4.68462	-5.00852	-5.47762	-5.26775	-1.89026	0	588	GBM	Tumor
159	TCGA-28-5204-01	2.81396	5.58555	4.30041	5.31529	-3.7854	-4.05765	-5.19577	-6.16126	-4.26779	-5.11269	-5.14689	-4.91514	-1.71895	1	454	GBM	Tumor
160	TCGA-28-5207-01	3.32383	6.15914	4.25707	4.54051	-4.37955	-4.3687	-5.03491	-6.18372	-5.06074	-4.10587	-5.45428	-4.5891	-1.74136	1	343	GBM	Tumor
161	TCGA-28-5208-01	2.62371	5.89739	4.11955	6.06667	-4.54747	-4.71904	-4.8866	-6.15808	-4.38153	-4.98987	-5.25203	-4.73964	-1.74725	1	544	GBM	Tumor
162	TCGA-28-5209-01	3.12559	5.86224	4.32572	6.4129	-4.06278	-4.30986	-4.87524	-6.19454	-4.54161	-4.85858	-5.5719	-4.71169	-1.61665	0	442	GBM	Tumor
163	TCGA-28-5211-01	2.36353	5.52194	3.96707	3.2637	-4.1974	-4.3948	-4.14328	-5.40545	-3.97963	-4.60881	-5.67478	-4.65488	-1.82857	0	358	GBM	Tumor
164	TCGA-28-5213-01	3.29265	5.76965	4.58872	5.33963	-4.34465	-4.18538	-5.19856	-6.02348	-4.37988	-4.65095	-5.28245	-4.87388	-1.66238	0	951	GBM	Tumor
165	TCGA-28-5214-01	2.69089	5.87095	4.059	5.00507	-4.16304	-3.85407	-4.89254	-5.99758	-4.71291	-4.88478	-5.26658	-4.55814	-1.72531	1	713	GBM	Tumor
166	TCGA-28-5215-01	2.91033	5.94251	4.32572	3.40063	-4.33692	-4.45107	-4.6675	-6.36097	-4.34982	-4.94849	-5.62802	-4.76684	-1.91087	1	335	GBM	Tumor
167	TCGA-28-5216-01	2.2551	5.39587	4.23281	4.16506	-3.68138	-4.66315	-5.08131	-6.01769	-4.22232	-4.91421	-5.45825	-5.44307	-1.95271	0	415	GBM	Tumor
168	TCGA-28-5218-01	2.21714	5.37061	3.97219	3.41346	-3.8555	-4.00192	-4.41255	-5.83556	-4.67903	-3.92696	-5.16483	-4.56815	-1.78926	1	157	GBM	Tumor
169	TCGA-28-5219-01	2.9597	5.60006	4.08076	4.77234	-4.64548	-4.50763	-5.55695	-5.94251	-4.53759	-4.92353	-5.01495	-4.71413	-1.86916	0	690	GBM	Tumor
170	TCGA-28-5220-01	3.24021	5.86224	4.45521	4.3482	-4.05225	-4.74629	-4.51695	-6.36097	-4.43493	-4.45141	-5.71201	-4.72684	-1.75798	1	388	GBM	Tumor
171	TCGA-28-6450-01	2.99724	4.8866	2.75916	4.97579	-4.25158	-4.32381	-5.16702	-6.136	-5.06023	-5.00605	-5.88852	-4.58346	-2.06649	1	165	GBM	Tumor
172	TCGA-29-A5NZ-01	2.44889	4.84165	3.51769	2.01719	-4.15557	-4.58158	-4.97386	-5.65575	-4.82053	-4.68262	-5.56049	-5.12011	-2.22709	1	1088	OV	Tumor
173	TCGA-2A-A8VL-01	2.8868	4.91421	3.67515	1.79671	-4.33147	-4.70843	-4.63846	-5.64144	-4.53068	-4.78681	-5.47158	-5.17086	-2.16724	0	621	PRAD	Tumor
174	TCGA-2A-A8VO-01	3.46953	4.67783	3.55123	1.43494	-4.24247	-5.07151	-4.92868	-5.88852	-4.08652	-4.99917	-5.76721	-4.8452	-2.22464	0	1701	PRAD	Tumor
175	TCGA-2A-A8VT-01	2.82458	4.63458	2.69711	-0.146126	-4.60082	-5.05666	-4.22321	-5.83301	-4.2929	-4.70356	-5.62209	-5.16757	-2.45747	0	1373	PRAD	Tumor
176	TCGA-2A-A8VV-01	3.59154	4.94706	3.3414	2.83392	-4.40583	-4.91375	-4.74421	-5.95725	-4.34497	-5.28659	-5.6081	-5.09797	-2.13706	0	671	PRAD	Tumor
177	TCGA-2A-A8VX-01	2.80867	5.17691	4.21784	1.89759	-3.92372	-4.66552	-4.92493	-5.48165	-3.9277	-4.72725	-5.66562	-4.5674	-1.9819	0	1378	PRAD	Tumor
178	TCGA-2A-A8W1-01	3.21045	4.66988	3.06256	0.407803	-4.45764	-4.88569	-5.15285	-5.96653	-4.45141	-4.77276	-5.39396	-4.94327	-2.38945	0	112	PRAD	Tumor
179	TCGA-2A-A8W3-01	2.7222	4.65017	3.03556	0.919794	-4.18304	-4.6253	-4.20833	-6.17942	-4.51911	-4.67067	-5.4649	-5.06688	-2.29916	0	863	PRAD	Tumor
180	TCGA-2A-AAYF-01	2.82591	4.83723	3.93921	1.71084	-4.1778	-4.83811	-4.44693	-5.85272	-4.67743	-5.38003	-6.08673	-5.1164	-2.27191	0	1364	PRAD	Tumor
181	TCGA-2A-AAYO-01	2.40848	4.62684	3.60382	1.76285	-4.3968	-4.42948	-5.26016	-5.50748	-5.49383	-5.0229	-5.67019	-4.74754	-2.34387	0	1272	PRAD	Tumor
182	TCGA-2A-AAYU-01	2.4856	4.74713	3.46006	1.17869	-4.81268	-4.62453	-5.54004	-5.65273	-5.35939	-4.85768	-5.73656	-5.07976	-2.48266	0	615	PRAD	Tumor
183	TCGA-2E-A9G8-01	3.07621	5.53585	3.78357	1.63934	-2.61891	-1.98024	-4.62415	-5.93977	-4.52308	-5.20584	-5.75261	-4.95372	-1.79695	0	1249	UCEC	Tumor
184	TCGA-2F-A9KO-01	3.39698	5.81103	4.18538	3.99281	-3.80983	-4.08762	-4.9889	-5.97587	-4.41964	-4.25006	-5.81439	-5.19688	-1.76308	1	734	BLCA	Tumor
185	TCGA-2F-A9KP-01	3.03705	5.2503	3.04003	0.634428	-4.11871	-4.48243	-4.1359	-6.17192	-4.38318	-4.84387	-5.48908	-4.85098	-2.20952	1	364	BLCA	Tumor
186	TCGA-2F-A9KQ-01	3.0869	6.19129	0.58376	-1.28057	-4.46354	-4.63613	-4.65017	-6.46541	-4.26626	-5.32194	-5.71989	-5.11534	-2.67144	0	2886	BLCA	Tumor
187	TCGA-2F-A9KR-01	3.62241	5.82791	4.36445	1.54598	-4.30576	-4.4902	-4.95515	-6.03319	-4.71945	-4.98987	-5.60444	-4.93196	-2.05577	1	3183	BLCA	Tumor
188	TCGA-2F-A9KT-01	3.53734	5.33351	3.12715	1.9973	-4.20981	-4.50263	-5.05462	-6.20653	-4.49267	-4.75632	-5.65954	-5.04752	-2.1612	0	3314	BLCA	Tumor
189	TCGA-2F-A9KW-01	2.9243	5.10164	3.67944	3.89952	-4.08789	-4.12461	-4.88843	-6.04198	-4.50727	-4.99036	-5.52749	-4.71413	-1.93977	1	254	BLCA	Tumor
190	TCGA-2G-AAEW-01	1.01778	-0.158278	-1.68201	-0.509004	-4.59212	-4.94564	-5.09222	-5.57548	-5.06586	-5.01942	-5.74376	-5.1496	-3.54297	1	618	TGCT	Tumor
191	TCGA-2G-AAEX-01	0.97949	-0.330371	-1.90886	-0.431377	-4.41558	-4.92026	-5.33595	-5.62802	-4.82359	-4.67863	-5.60298	-4.98744	-3.50696	0	1259	TGCT	Tumor
192	TCGA-2G-AAF1-01	1.4814	0.23423	-1.46509	-0.173332	-4.4618	-4.87027	-5.36125	-5.96467	-4.82053	-5.15611	-5.70887	-5.30147	-3.46398	0	1403	TGCT	Tumor
193	TCGA-2G-AAF4-01	1.00736	-0.378997	-1.95268	-0.607239	-4.19358	-4.766	-5.02789	-5.65046	-4.13618	-4.64665	-5.37752	-4.85098	-3.38173	0	2315	TGCT	Tumor
194	TCGA-2G-AAF6-01	0.665378	-0.982722	-2.26317	-0.891817	-4.69386	-4.79582	-4.97869	-5.54144	-4.99036	-5.1297	-5.49996	-5.13827	-3.6867	0	3491	TGCT	Tumor
195	TCGA-2G-AAF8-01	2.08444	0.117211	-1.41233	-0.817567	-4.46563	-4.51839	-4.93572	-5.71673	-4.45245	-4.56926	-5.587	-4.5482	-3.23514	0	3911	TGCT	Tumor
196	TCGA-2G-AAFG-01	2.09755	-0.150176	-1.19979	-0.283096	-4.14756	-4.59627	-4.92213	-5.79268	-4.09257	-5.00951	-5.58555	-4.27241	-3.16285	0	6183	TGCT	Tumor
197	TCGA-2G-AAFG-05	2.35297	0.124726	-0.921707	0.0121187	-4.17838	-4.62068	-4.91421	-6.06667	-4.40382	-4.92399	-5.35814	-4.94706	-3.15374	0	6183	TGCT	Tumor
198	TCGA-2G-AAFH-01	0.793883	-0.340314	-1.70762	-0.64291	-4.48878	-4.43904	-5.38825	-5.67325	-4.83414	-4.92119	-5.6103	-5.29967	-3.54596	0	1375	TGCT	Tumor
199	TCGA-2G-AAFI-01	2.95399	1.66138	-0.179703	0.586165	-4.34465	-3.25326	-2.71716	-3.25847	-2.74633	-2.59864	-3.26489	-1.50152	-1.55526	0	675	TGCT	Tumor
200	TCGA-2G-AAFJ-01	3.39516	4.95658	3.74963	2.68717	-4.52055	-3.75591	-5.01396	-5.81945	-4.78724	-4.31207	-5.62135	-4.83458	-1.98971	0	792	TGCT	Tumor
201	TCGA-2G-AAFL-01	2.78767	0.720369	-0.607239	0.393684	-4.22202	-4.63458	-2.78115	-2.97693	-2.80472	-2.38161	-2.84734	-1.58112	-1.74458	0	750	TGCT	Tumor
202	TCGA-2G-AAFM-01	3.24689	1.70119	0.923622	1.53613	-4.51803	-2.85409	-2.96686	-3.7948	-2.86765	-3.1413	-2.60815	-1.39493	-1.39483	0	503	TGCT	Tumor
203	TCGA-2G-AAFN-01	2.37628	0.428427	-0.839476	0.201728	-4.77446	-2.83258	-1.50078	-1.34544	-1.87863	-1.75957	-1.5865	-0.22668	-1.14481	0	773	TGCT	Tumor
204	TCGA-2G-AAFO-01	2.10132	1.14086	-0.348509	0.653223	-4.35014	-3.81308	-2.17885	-2.9159	-2.64181	-2.83258	-2.60458	-1.36615	-1.59635	0	685	TGCT	Tumor
205	TCGA-2G-AAFV-01	3.25192	4.69789	2.99578	1.57344	-4.13902	-4.82359	-4.74713	-5.91168	-4.68063	-4.65802	-5.60883	-5.26599	-2.27632	0	1389	TGCT	Tumor
206	TCGA-2G-AAFY-01	2.63093	2.07604	1.54978	1.61124	-4.13845	-4.25645	-1.59267	-1.46066	-1.82177	-1.61357	-1.65191	-0.621726	-0.774102	0	1099	TGCT	Tumor
207	TCGA-2G-AAFZ-01	2.79683	4.35793	2.47106	2.45551	-4.03167	-2.46216	-3.43772	-4.35663	-3.72451	-4.35533	-4.64509	-3.15715	-1.50741	0	1353	TGCT	Tumor
208	TCGA-2G-AAG0-01	3.02368	1.33975	0.386044	1.29037	-4.43323	-2.8772	-2.22806	-2.00994	-2.35402	-2.39017	-1.96776	-0.553172	-1.06448	0	1529	TGCT	Tumor
209	TCGA-2G-AAG3-01	2.20628	0.589773	-1.00411	0.132243	-4.53504	-3.40502	-4.32476	-5.66181	-4.64978	-4.89254	-5.55129	-4.83767	-2.99448	0	1593	TGCT	Tumor
210	TCGA-2G-AAG5-01	3.37526	4.76811	3.54526	2.29988	-4.03966	-4.08844	-4.67425	-5.56263	-5.00704	-4.7488	-5.59933	-4.73261	-2.03869	0	2299	TGCT	Tumor
211	TCGA-2G-AAG6-01	2.25812	4.41086	2.8433	2.37628	-4.20153	-3.59317	-5.17912	-5.52402	-3.80681	-4.62453	-5.35256	-5.21091	-2.13367	0	2231	TGCT	Tumor
212	TCGA-2G-AAG7-01	2.98561	1.76367	0.820691	1.5248	-4.63924	-1.89327	-0.232487	-1.61124	-1.9955	-1.9132	-1.87606	-0.19651	-0.605228	0	2475	TGCT	Tumor
213	TCGA-2G-AAG8-01	2.36036	0.340899	-1.64719	-0.190133	-3.88051	-4.32317	-2.57975	-3.07317	-2.98127	-3.01336	-3.02221	-1.25344	-1.93858	0	2289	TGCT	Tumor
214	TCGA-2G-AAG9-01	0.880418	-0.690369	-2.02356	-0.952433	-4.66671	-5.01099	-5.54355	-5.6295	-4.58872	-4.74296	-5.54706	-4.65802	-3.59779	0	2234	TGCT	Tumor
215	TCGA-2G-AAGA-01	2.19154	-0.186656	-1.22858	-0.0623341	-4.53905	-3.47162	0.380171	-1.23133	-1.90972	-1.60969	-1.48511	-0.0340492	-1.09887	0	2439	TGCT	Tumor
216	TCGA-2G-AAGC-01	2.89093	2.49234	0.748673	1.20799	-4.60958	-3.67558	-2.77855	-3.32331	-3.135	-3.45346	-3.07469	-1.64012	-1.5292	0	2585	TGCT	Tumor
217	TCGA-2G-AAGE-01	1.56885	0.630797	-0.956931	0.0888981	-4.67186	-2.99578	-1.85897	-1.73915	-1.88809	-2.12402	-1.85217	-0.840731	-1.3866	0	2478	TGCT	Tumor
218	TCGA-2G-AAGF-01	1.89932	0.547787	-0.551376	0.698925	-4.5062	-3.50426	-1.54371	-1.11741	-1.82261	-1.76942	-1.37835	-0.390745	-1.11984	0	2734	TGCT	Tumor
219	TCGA-2G-AAGG-01	3.17474	5.05005	3.58137	2.30606	-4.16477	-2.32678	-3.99203	-5.50816	-4.58571	-4.44384	-5.2854	-4.04688	-1.68678	0	2611	TGCT	Tumor
220	TCGA-2G-AAGI-01	2.95542	4.38087	2.13927	2.44889	-3.88658	-3.27353	-4.47751	-5.29967	-3.88027	-4.14186	-5.10584	-3.44801	-1.79907	0	3137	TGCT	Tumor
221	TCGA-2G-AAGI-05	1.23478	-0.111431	-1.36758	-0.336804	-4.47786	-4.86621	-4.90495	-5.66714	-4.86037	-4.90865	-5.47024	-5.20697	-3.41195	0	3137	TGCT	Tumor
222	TCGA-2G-AAGJ-01	2.77985	2.28451	0.298253	1.16378	-4.84209	-4.30702	-2.97405	-3.66809	-3.62408	-3.81821	-3.95536	-2.24405	-1.90888	0	2938	TGCT	Tumor
223	TCGA-2G-AAGK-01	3.15079	2.0009	1.00801	1.38843	-4.26995	-3.56643	-2.0686	-1.98472	-2.50476	-2.33826	-2.08911	-0.74559	-1.00161	0	3621	TGCT	Tumor
224	TCGA-2G-AAGM-01	2.97117	4.91886	3.17635	2.70962	-4.1393	-2.48672	-4.70965	-5.38698	-4.61838	-4.35176	-5.24568	-4.49978	-1.80519	0	3891	TGCT	Tumor
225	TCGA-2G-AAGN-01	2.38054	0.590375	-0.7734	0.396036	-4.44659	-3.91034	-2.59036	-3.36521	-3.52513	-3.3908	-3.52611	-1.895	-2.00467	0	3656	TGCT	Tumor
226	TCGA-2G-AAGO-01	2.02994	0.544199	-1.22858	0.153648	-4.20892	-2.78376	-1.83777	-1.77849	-2.16913	-1.87606	-2.0686	-0.0871653	-1.27589	0	4026	TGCT	Tumor
227	TCGA-2G-AAGP-01	3.35735	4.34497	2.82059	1.83439	-4.57635	-3.66937	-4.52272	-5.08754	-4.23703	-4.36936	-5.3794	-3.89952	-1.94867	0	4018	TGCT	Tumor
228	TCGA-2G-AAGS-01	2.81926	2.4074	1.1054	0.841358	-4.49622	-3.94803	-2.26317	-2.29269	-2.3891	-2.24304	-2.61532	-1.71003	-1.23202	0	4816	TGCT	Tumor
229	TCGA-2G-AAGT-01	3.26539	4.82403	0.915969	0.108542	-4.59325	-4.28169	-4.76305	-5.87095	-4.76347	-4.70721	-5.44307	-5.32194	-2.55256	0	4406	TGCT	Tumor
230	TCGA-2G-AAGV-01	2.2886	5.01495	3.11157	2.98706	-4.69265	-4.51479	-4.9604	-5.70028	-4.80617	-5.17746	-5.65348	-5.28186	-2.28208	0	4527	TGCT	Tumor
231	TCGA-2G-AAGW-01	2.28451	1.47768	-1.26733	0.19593	-4.4856	-2.14886	-1.50751	-0.985309	-1.68042	-1.74241	-1.29948	-0.135135	-0.941162	0	4899	TGCT	Tumor
232	TCGA-2G-AAGX-01	3.17957	4.60006	2.8595	2.04551	-4.41356	-3.91974	-3.51711	-5.30207	-3.87882	-4.49587	-4.93855	-4.04501	-1.81884	0	5514	TGCT	Tumor
233	TCGA-2G-AAGY-01	3.03407	5.21034	3.90197	2.64181	-4.16103	-1.3185	-4.59741	-5.65802	-4.73881	-4.82622	-5.72542	-4.95706	-1.76619	0	5329	TGCT	Tumor
234	TCGA-2G-AAGY-05	-0.0219294	-1.69879	-2.51044	-1.26663	-4.44969	-4.70924	-5.04045	-5.65726	-4.27735	-4.94327	-5.69794	-5.15774	-3.78589	0	5329	TGCT	Tumor
235	TCGA-2G-AAGZ-01	3.67087	2.91033	1.07621	1.07885	-4.16795	-4.49835	-2.09474	-2.47217	-2.47664	-2.402	-2.95114	-1.8403	-1.18059	0	5233	TGCT	Tumor
236	TCGA-2G-AAH0-01	0.890549	-0.540015	-1.55054	-0.554369	-4.2104	-4.49835	-5.17141	-5.79351	-5.28126	-4.94754	-5.39905	-3.8524	-3.40903	0	5477	TGCT	Tumor
237	TCGA-2G-AAH2-01	2.50024	4.32891	1.65822	1.45624	-4.41255	-4.03459	-5.2382	-5.48908	-4.82578	-4.98987	-5.72701	-4.69225	-2.45548	0	6060	TGCT	Tumor
238	TCGA-2G-AAH3-01	1.82934	-0.361398	-1.54143	-1.07555	-4.33788	-5.06842	-5.1902	-5.86746	-4.3928	-4.45625	-5.6081	-5.10742	-3.43146	0	1822	TGCT	Tumor
239	TCGA-2G-AAH4-01	2.85409	4.65017	3.53339	2.39017	-4.47506	-1.2722	-4.6134	-5.91708	-4.29947	-4.50191	-5.68323	-4.81138	-1.84549	0	6210	TGCT	Tumor
240	TCGA-2G-AAH8-01	0.0502109	-1.12276	-2.66252	-1.28197	-4.1778	-4.95515	-4.96088	-5.63995	-4.58835	-5.19298	-5.7034	-5.24683	-3.7902	0	2248	TGCT	Tumor
241	TCGA-2G-AAHA-01	1.01583	-0.364329	-1.96509	-0.606636	-4.39347	-4.449	-5.06074	-5.77292	-4.35014	-4.81966	-5.46157	-4.42982	-3.38813	0	3349	TGCT	Tumor
242	TCGA-2G-AAHC-01	2.07232	0.538223	-1.35043	0.0421297	-4.23221	-4.72601	-4.84121	-5.91348	-4.68182	-4.86082	-5.57691	-5.28659	-3.23473	0	5539	TGCT	Tumor
243	TCGA-2G-AAHG-01	0.724668	-1.11207	-3.13186	-1.3683	-4.34465	-4.91189	-4.28386	-5.57835	-4.49303	-4.42133	-5.28363	-4.80574	-3.58417	0	1819	TGCT	Tumor
244	TCGA-2G-AAHL-01	-0.138027	-1.19774	-2.26925	-1.03673	-4.44075	-4.68984	-5.19131	-5.89917	-4.88159	-5.04955	-5.49996	-5.14581	-3.78664	0	7081	TGCT	Tumor
245	TCGA-2G-AAHN-01	1.03149	-0.0386665	-1.28547	0.00923328	-4.4459	-4.68904	-5.08028	-5.83898	-4.81835	-5.07924	-5.43652	-5.47896	-3.42922	0	6445	TGCT	Tumor
246	TCGA-2G-AAHP-01	-0.0340492	-2.09005	-3.03854	-1.9731	-4.38782	-4.50727	-5.17636	-5.70966	-4.51623	-4.83767	-5.44504	-5.06791	-3.89864	0	5667	TGCT	Tumor
247	TCGA-2G-AAHP-05	1.01257	-0.234811	-1.81088	-0.730199	-4.73054	-4.81835	-5.35566	-5.78689	-4.7984	-4.87615	-5.64896	-5.26424	-3.58688	0	5667	TGCT	Tumor
248	TCGA-2G-AAHT-01	0.44555	-0.426658	-1.64091	-0.50127	-4.7984	-4.77107	-4.97049	-5.73019	-3.98144	-5.15014	-5.86311	-5.09327	-3.54011	0	542	TGCT	Tumor
249	TCGA-2G-AAKD-01	2.81132	2.80867	0.894353	1.86153	-4.77149	-3.9307	-2.82192	-2.76818	-3.23007	-2.95257	-2.72094	-0.994377	-1.31786	0	6340	TGCT	Tumor
250	TCGA-2G-AAKG-01	3.43754	1.90538	0.728354	1.09144	-4.22681	-3.272	-2.36777	-2.77466	-2.53903	-2.6406	-2.42695	-1.19638	-1.19012	0	6598	TGCT	Tumor
251	TCGA-2G-AAKG-05	3.32383	5.1281	3.16993	2.68717	-4.55482	-4.25584	-3.83204	-4.27704	-2.95257	-2.67234	-4.13675	-3.48307	-1.32129	0	6598	TGCT	Tumor
252	TCGA-2G-AAKH-01	2.50817	0.168699	-1.28127	-0.0236607	-4.76938	-3.30939	-2.24705	-2.96543	-2.49911	-2.23604	-2.2886	-1.28197	-1.68542	0	6862	TGCT	Tumor
253	TCGA-2G-AAKL-01	2.5264	0.0357807	-1.57498	0.0317406	-4.13137	-3.04901	-1.75465	-2.10697	-1.98651	-2.06489	-1.74812	-0.321019	-1.3453	0	7023	TGCT	Tumor
254	TCGA-2G-AAKM-01	2.36883	0.661121	-0.875361	0.39192	-4.57522	-3.39626	-1.45992	-1.00606	-1.83946	-1.443	-1.42763	-0.0854325	-1.05721	1	6972	TGCT	Tumor
255	TCGA-2G-AAL5-01	3.49827	5.0299	3.00455	1.74322	-4.21903	-4.08542	-5.0234	-5.78689	-4.32636	-4.74421	-5.46824	-5.31891	-2.14138	0	7437	TGCT	Tumor
256	TCGA-2G-AAL7-01	2.1345	0.349094	-1.04066	0.12357	-4.72355	-3.46688	-1.63777	-1.37404	-2.27534	-2.36989	-1.96065	-0.624144	-1.40548	0	3991	TGCT	Tumor
257	TCGA-2G-AALP-01	2.87584	3.65386	1.46953	1.19433	-4.61991	-3.4063	-3.55681	-3.66916	-3.649	-3.72054	-3.95055	-1.96509	-1.61198	0	2645	TGCT	Tumor
258	TCGA-2H-A9GF-01	3.08231	5.76151	4.55519	4.72642	-4.07556	-4.35176	-4.71945	-6.04296	-4.57821	-5.21768	-5.73976	-5.07511	-1.80625	1	784	ESCA	Tumor
259	TCGA-2H-A9GG-01	2.89784	5.0249	3.82992	1.01517	-4.28604	-4.7488	-4.06116	-6.16339	-5.06023	-5.09066	-5.84326	-4.98744	-2.28943	1	610	ESCA	Tumor
260	TCGA-2H-A9GH-01	2.60935	5.25609	4.25707	4.30355	-3.82969	-2.7553	-4.67783	-5.47158	-4.68462	-4.66829	-5.43129	-4.80574	-1.65819	1	951	ESCA	Tumor
261	TCGA-2H-A9GI-01	2.73995	5.57118	4.0945	2.88818	-4.01344	-2.20332	-5.1164	-6.21862	-4.80358	-5.11481	-5.60957	-5.18298	-1.91407	1	435	ESCA	Tumor
262	TCGA-2H-A9GJ-01	2.93556	5.39587	3.5753	1.79754	-4.26902	-4.46458	-4.43938	-6.25097	-4.32891	-4.88023	-5.52888	-5.00261	-2.12169	1	1781	ESCA	Tumor
263	TCGA-2H-A9GK-01	2.75145	5.49451	4.22381	4.36445	-3.70041	-4.30135	-4.88797	-5.9352	-4.52561	-5.48503	-5.751	-4.79668	-1.87909	1	232	ESCA	Tumor
264	TCGA-2H-A9GL-01	3.24021	5.54285	4.24489	4.64626	-3.99229	-4.31365	2.86357	-5.38445	-4.65409	-4.43118	-5.42804	-4.69749	-1.03028	1	180	ESCA	Tumor
265	TCGA-2H-A9GM-01	3.10537	5.95171	4.22082	4.19123	-3.89267	-4.06116	-4.78767	-5.94618	-4.75297	-5.08442	-5.64294	-5.27537	-1.83119	1	424	ESCA	Tumor
266	TCGA-2H-A9GN-01	2.54364	4.99036	4.38749	4.17955	-3.93796	-3.96554	-4.14016	-5.86921	-4.99085	-5.109	-5.84755	-4.87162	-1.8859	1	272	ESCA	Tumor
267	TCGA-2H-A9GO-01	2.56453	3.43009	-0.373714	0.898161	-3.96095	-4.30607	-5.0964	-5.83471	-4.79883	-5.10269	-5.71594	-4.86082	-2.76311	1	494	ESCA	Tumor
268	TCGA-2H-A9GQ-01	2.78506	5.69018	-1.38339	-1.19502	-4.20744	-4.52091	-4.37955	-6.03514	-4.40851	-4.84831	-5.35133	-4.71536	-2.71414	1	128	ESCA	Tumor
269	TCGA-2H-A9GR-01	2.54827	5.27361	4.19417	4.10837	-3.49672	-3.60917	-4.95277	-5.83642	-4.43801	-4.546	-4.9977	-4.68703	-1.70328	1	987	ESCA	Tumor
270	TCGA-2J-AAB1-01	2.71087	4.90035	3.32733	3.35914	-2.76173	-3.82008	-3.67408	-5.44504	-4.57373	-4.78425	-5.32194	-4.53141	-1.71788	1	66	PAAD	Tumor
271	TCGA-2J-AAB4-01	2.93556	4.71413	2.69961	1.60039	-3.7427	-4.36739	-4.51013	-5.89295	-4.9184	-5.1164	-5.30866	-4.73716	-2.22034	0	729	PAAD	Tumor
272	TCGA-2J-AAB6-01	3.35914	5.14419	3.45252	1.95003	-3.6913	-4.30954	-4.05495	-5.50337	-4.34497	-4.98452	-5.12064	-4.54271	-1.88718	1	293	PAAD	Tumor
273	TCGA-2J-AAB8-01	2.77985	4.86846	2.67604	4.25401	-3.9342	-4.23341	-5.31529	-5.92068	-5.28422	-4.99427	-5.24395	-5.03692	-2.11538	0	80	PAAD	Tumor
274	TCGA-2J-AAB9-01	3.07621	4.44831	3.46953	0.606033	-3.04003	-3.64584	-4.01029	-5.5669	-4.16506	-4.47331	-4.67743	-4.47016	-1.87074	1	627	PAAD	Tumor
275	TCGA-2J-AABA-01	3.13657	4.71006	3.03556	2.24405	-3.91009	-3.54189	-4.23914	-5.33718	-3.61785	-4.34852	-5.20697	-4.7488	-1.81868	1	607	PAAD	Tumor
276	TCGA-2J-AABE-01	3.21373	5.08079	3.17957	2.69462	-3.867	-3.78425	-4.50013	-5.78359	-4.79668	-4.9105	-4.7941	-4.35338	-1.88508	0	676	PAAD	Tumor
277	TCGA-2J-AABF-01	3.41899	4.34497	2.52297	1.98831	-3.89243	-3.9287	-5.02839	-5.53515	-4.53832	-5.0309	-4.95515	-4.62107	-2.10457	1	691	PAAD	Tumor
278	TCGA-2J-AABH-01	2.81264	4.59249	3.16352	0.978198	-4.02345	-4.06441	-5.05208	-5.70496	-4.81573	-4.89254	-5.23705	-4.65724	-2.24172	0	1287	PAAD	Tumor
279	TCGA-2J-AABI-01	2.98561	4.92353	3.29094	4.08076	-2.82991	-3.86316	-4.22681	-5.32316	-4.15672	-4.73302	-5.05259	-4.23763	-1.59518	0	969	PAAD	Tumor
280	TCGA-2J-AABK-01	3.16832	4.65409	3.40429	0.698314	-3.03854	-3.96835	-4.26257	-5.58123	-4.39913	-4.77319	-5.15774	-5.16647	-2.03518	0	484	PAAD	Tumor
281	TCGA-2J-AABO-01	3.17957	5.22734	3.67515	2.75402	-3.54605	-4.39447	-5.21147	-5.59497	-5.22052	-5.12277	-5.06945	-4.49587	-1.98496	0	440	PAAD	Tumor
282	TCGA-2J-AABP-01	3.18279	5.50132	3.18603	3.12403	-4.15528	-4.73964	-5.0865	-6.16764	-4.4363	-4.84076	-5.42869	-4.80834	-2.05575	0	463	PAAD	Tumor
283	TCGA-2J-AABR-01	2.98851	4.96136	3.59358	2.16526	-2.72473	-3.76335	-4.80099	-5.41767	-4.22891	-4.54454	-4.84564	-4.25676	-1.73949	0	438	PAAD	Tumor
284	TCGA-2J-AABT-01	2.94121	4.84609	3.11623	2.26621	-3.72561	-3.78746	-4.80488	-5.97026	-4.62376	-5.04246	-5.54355	-5.10164	-2.11916	0	319	PAAD	Tumor
285	TCGA-2J-AABU-01	3.12403	4.73054	2.89369	2.82192	-3.76357	-3.94853	-4.87932	-5.61397	-4.55188	-4.71413	-5.2036	-4.73881	-1.98697	1	277	PAAD	Tumor
286	TCGA-2J-AABV-01	3.03854	3.32209	1.68361	-1.50602	-3.83604	-4.28417	-4.67107	-5.89561	-4.72848	-5.08702	-5.48841	-4.99134	-2.70366	1	652	PAAD	Tumor
287	TCGA-2K-A9WE-01	3.40246	5.54285	3.87036	5.69018	-4.19417	-3.86244	-4.9105	-6.16871	-4.96856	-4.31112	-5.46423	-5.16647	-1.7117	0	214	KIRP	Tumor
288	TCGA-2L-AAQA-01	3.05653	5.29729	4.11955	4.00584	-3.97963	-4.15184	-4.56592	-5.99949	-4.58459	-5.35814	-5.7607	-4.72273	-1.88699	1	143	PAAD	Tumor
289	TCGA-2L-AAQE-01	2.53673	5.05513	4.27859	3.01483	-3.97603	-4.64236	-4.57485	-5.79434	-4.64939	-5.0294	-5.67019	-4.6408	-2.00767	1	684	PAAD	Tumor
290	TCGA-2L-AAQI-01	2.78115	5.05513	3.81588	1.27918	-4.06604	-4.43016	-4.7488	-5.62802	-4.68944	-5.16483	-5.36686	-5.3329	-2.20797	1	103	PAAD	Tumor
291	TCGA-2L-AAQJ-01	2.76818	5.37061	4.04554	2.85273	-4.12573	-4.54784	-4.60386	-5.98622	-4.68142	-5.01992	-5.59787	-5.17801	-2.05865	1	394	PAAD	Tumor
292	TCGA-2L-AAQL-01	3.15238	4.55151	3.84171	1.20868	-4.26503	-4.62646	-4.70762	-6.00617	-4.55335	-5.35566	-5.53864	-5.24972	-2.2957	1	292	PAAD	Tumor
293	TCGA-2L-AAQM-01	2.90338	-2.05288	-3.22345	-1.83692	-4.62993	-3.9445	-2.85679	-5.56547	-4.61646	-5.0234	-5.87971	-4.65449	-3.44839	0	1383	PAAD	Tumor
294	TCGA-2V-A95S-01	2.55871	4.71822	3.89707	2.24906	-4.67584	-4.6408	-4.97579	-5.36561	-4.61761	-4.59476	-5.35133	-4.99574	-2.14953	0	NA	LIHC	Tumor
295	TCGA-2W-A8YY-01	3.27897	5.72939	0.57415	0.396624	-4.36805	-1.24237	-4.38451	-6.07466	-4.54051	-4.88706	-5.83984	-5.05921	-2.20142	0	533	CESC	Tumor
296	TCGA-2X-A9D5-01	0.828197	-0.143233	-1.50901	-0.655653	-4.17026	-4.68262	-5.0587	-5.95632	-4.62338	-4.79883	-5.49112	-4.37461	-3.3863	0	435	TGCT	Tumor
297	TCGA-2X-A9D6-01	1.63464	-0.363156	-1.69079	-0.562155	-4.55999	-4.85455	-3.97809	-5.66181	-4.23854	-5.49315	-5.89118	-5.01099	-3.38915	0	607	TGCT	Tumor
298	TCGA-2Y-A9GS-01	2.11264	5.50816	3.73624	1.28267	-4.23071	-4.4322	-4.36609	-4.98209	-4.40482	-4.64158	-5.52818	-3.88197	-1.98566	1	724	LIHC	Tumor
299	TCGA-2Y-A9GT-01	3.08537	5.17691	3.71636	1.89759	-3.01336	-3.10846	-4.74006	-5.62802	-4.48702	-5.00211	-5.66029	-5.04297	-1.90051	1	1624	LIHC	Tumor
300	TCGA-2Y-A9GU-01	2.64666	5.06023	2.94121	1.02692	-4.47997	-4.81051	-4.83105	-5.48435	-4.55409	-4.51121	-5.65122	-4.75507	-2.28354	0	1939	LIHC	Tumor
301	TCGA-2Y-A9GV-01	2.88268	5.29133	3.90689	0.990489	-4.23643	-4.40449	-4.44452	-5.21825	-4.25188	-4.95993	-5.66485	-4.86351	-2.08104	1	2532	LIHC	Tumor
302	TCGA-2Y-A9GW-01	2.61293	5.44767	3.88974	2.45773	-4.15614	-4.24823	-4.26441	-5.2036	-4.49871	-4.92119	-5.5527	-4.95897	-1.94966	1	1271	LIHC	Tumor
303	TCGA-2Y-A9GX-01	2.53098	4.44144	3.16033	1.4614	-4.14899	-3.7681	-4.10587	-5.07048	-4.46458	-4.69709	-5.56476	-4.89163	-2.09311	0	2442	LIHC	Tumor
304	TCGA-2Y-A9GY-01	2.36353	5.30326	3.82055	0.606636	-4.08899	-4.41457	-4.83105	-5.30326	-4.16247	-4.83237	-5.6452	-5.28245	-2.20553	1	757	LIHC	Tumor
305	TCGA-2Y-A9GZ-01	2.07884	3.31164	2.29988	-1.77354	-4.3638	-4.49693	-5.01099	-5.502	-4.58009	-3.43884	-5.21938	-4.80099	-2.62468	1	848	LIHC	Tumor
306	TCGA-2Y-A9H0-01	2.60935	5.52194	2.76302	1.31215	-4.10059	-4.59703	-4.56406	-5.56191	-4.36184	-4.4849	-5.60737	-4.82842	-2.15831	0	3675	LIHC	Tumor
307	TCGA-2Y-A9H1-01	2.25007	5.16593	3.17796	1.85812	-4.60576	-4.29884	-4.58797	-5.56761	-4.7256	-4.86711	-5.72305	-4.81442	-2.22819	1	1229	LIHC	Tumor
308	TCGA-2Y-A9H2-01	2.43132	4.98063	3.3879	1.25691	-3.8264	-3.97835	-4.71332	-4.9184	-4.85366	-4.45176	-5.31952	-4.6447	-2.05411	0	1731	LIHC	Tumor
309	TCGA-2Y-A9H3-01	2.16139	5.1496	2.86901	2.16042	-4.54234	-4.40415	-4.66909	-5.4649	-4.16737	-4.59627	-5.50474	-5.01842	-2.16891	0	1516	LIHC	Tumor
310	TCGA-2Y-A9H4-01	2.48784	5.16593	2.89093	0.889915	-4.11423	-4.45902	-4.25493	-5.7128	-4.57112	-4.76178	-5.56334	-3.42065	-2.1186	0	1452	LIHC	Tumor
311	TCGA-2Y-A9H5-01	1.8924	4.95182	3.08537	1.58958	-4.5267	-4.14927	-4.55335	-5.0294	-4.282	-4.97773	-5.58195	-5.07666	-2.22149	1	555	LIHC	Tumor
312	TCGA-2Y-A9H6-01	2.31847	4.69789	3.44689	4.63846	-3.77286	-3.97167	-5.12117	-5.34701	-4.96904	-4.63032	-4.98452	-4.26656	-1.83012	0	357	LIHC	Tumor
313	TCGA-2Y-A9H7-01	2.80472	4.84609	3.88731	3.3879	-4.43767	-4.14414	-4.67664	-5.58917	-4.88843	-4.96184	-5.49179	-4.85858	-2.01019	0	1168	LIHC	Tumor
314	TCGA-2Y-A9H8-01	2.62251	5.31529	4.0216	4.66197	1.27778	0.248758	-4.82578	-5.70809	-4.85321	-4.79496	-5.48233	-5.00951	-1.04383	1	633	LIHC	Tumor
315	TCGA-2Y-A9H9-01	3.17153	5.46091	4.22681	3.05051	-4.3165	-4.42201	-5.07305	-5.58267	-4.71046	-4.68984	-5.30027	-4.79969	-1.91539	0	697	LIHC	Tumor
316	TCGA-2Y-A9HA-01	2.27331	5.29729	4.05091	0.73635	-4.04179	-3.94828	-4.83105	-5.76395	-4.99574	-4.88387	-5.67019	-4.80228	-2.21494	1	36	LIHC	Tumor
317	TCGA-2Y-A9HB-01	3.04153	5.24453	4.0216	2.48447	-3.97578	-4.31555	-4.46424	-5.65122	-4.55777	-4.5648	-5.37061	-4.94706	-1.92124	0	260	LIHC	Tumor
318	TCGA-2Z-A9J1-01	3.21045	5.18243	4.0617	1.7359	-4.32031	-4.45591	-3.78769	-6.00426	-4.37166	-5.48841	-5.58483	-4.79152	-2.05117	0	2298	KIRP	Tumor
319	TCGA-2Z-A9J2-01	3.36807	5.67478	4.29102	2.98851	-4.15643	-1.13683	-4.77701	-6.08069	-4.97821	-5.04904	-5.82282	-5.3965	-1.75626	0	1795	KIRP	Tumor
320	TCGA-2Z-A9J3-01	3.3467	5.54285	4.21189	4.62684	-4.07747	-4.51479	-4.54344	-5.98151	-4.79539	-4.88614	-5.85014	-4.73137	-1.80433	1	1771	KIRP	Tumor
321	TCGA-2Z-A9J5-01	3.76086	5.53585	4.04286	4.16218	-4.37889	-4.53032	-4.93902	-6.08371	-4.86217	-4.40583	-5.49451	-4.85143	-1.83701	0	3050	KIRP	Tumor
322	TCGA-2Z-A9J6-01	3.4544	5.32741	4.42778	1.56655	-4.06549	-4.47506	-5.15992	-6.17727	-4.27643	-4.74338	-5.75746	-5.17526	-2.08784	0	1731	KIRP	Tumor
323	TCGA-2Z-A9J7-01	3.32209	5.47426	4.49729	3.37886	-4.56258	-4.45487	-4.43186	-6.01672	-4.85187	-5.23648	-5.69173	-5.35133	-1.99375	1	139	KIRP	Tumor
324	TCGA-2Z-A9J8-01	2.52068	4.88205	3.52552	4.35793	-4.16218	-4.05145	-5.13989	-5.3329	-4.76895	-5.0234	-5.15937	-4.26718	-1.88493	0	2790	KIRP	Tumor
325	TCGA-2Z-A9J9-01	3.0163	4.61915	4.11955	-0.852667	-4.21724	-4.29134	-4.22351	-5.9063	-4.32444	-5.17526	-5.71201	-5.09483	-2.33688	0	2294	KIRP	Tumor
326	TCGA-2Z-A9JD-01	3.17957	4.99036	4.11395	1.09543	-4.40047	-3.52729	-4.36674	-5.57691	-4.48455	-5.16429	-5.81103	-4.94896	-2.07508	0	1060	KIRP	Tumor
327	TCGA-2Z-A9JE-01	3.02665	4.68583	3.52945	2.93556	-4.49693	-4.43357	-4.02504	-5.69872	-4.34207	-4.87117	-5.41831	-4.88478	-1.99943	0	1728	KIRP	Tumor
328	TCGA-2Z-A9JG-01	2.88543	4.99525	4.74296	5.18797	-3.9579	-4.02901	-5.28067	-5.7128	-4.87117	-4.68102	-5.45759	-4.80791	-1.74887	0	1662	KIRP	Tumor
329	TCGA-2Z-A9JI-01	2.9483	5.0299	3.95943	4.94233	-4.25462	-4.08076	-5.1249	-5.58267	-4.87569	-5.0289	-5.55766	-4.99819	-1.88529	0	1567	KIRP	Tumor
330	TCGA-2Z-A9JJ-01	3.00016	5.38319	4.36119	1.96954	-4.56295	-4.34788	-5.49859	-5.67096	-4.68743	-5.09902	-5.63621	-5.15937	-2.16236	0	1213	KIRP	Tumor
331	TCGA-2Z-A9JK-01	2.9243	5.2503	3.92422	2.69213	-3.98737	-4.23733	-4.96808	-5.64294	-4.70153	-4.75842	-5.64294	-5.27891	-2.03555	0	1186	KIRP	Tumor
332	TCGA-2Z-A9JL-01	2.81794	5.1281	3.65809	0.869678	-4.27149	-4.18918	-5.51987	-5.79268	-4.66473	-5.42934	-5.91888	-4.95849	-2.3559	0	1006	KIRP	Tumor
333	TCGA-2Z-A9JM-01	3.19576	4.93761	3.65386	2.11548	-4.08158	-4.27983	-0.00230831	-5.7286	-4.55851	-5.07563	-5.36749	-5.33718	-1.7107	0	934	KIRP	Tumor
334	TCGA-2Z-A9JN-01	2.99142	5.1496	4.19123	2.33931	-4.56332	-4.5449	-4.88387	-5.60957	-4.35663	-5.37312	-5.44701	-4.75549	-2.07186	0	740	KIRP	Tumor
335	TCGA-2Z-A9JO-01	3.11779	5.17691	3.15397	2.86086	-3.88245	-4.66078	-5.52679	-5.9352	-4.47611	-4.68222	-6.01672	-5.20809	-2.17324	0	949	KIRP	Tumor
336	TCGA-2Z-A9JP-01	2.58093	5.01992	3.75636	1.87949	-4.40114	-4.40348	-5.22848	-5.71516	-4.57485	-4.77022	-5.61618	-4.79109	-2.18866	0	893	KIRP	Tumor
337	TCGA-2Z-A9JQ-01	2.95685	5.12277	3.53932	2.01447	-4.66948	-4.37659	-4.61876	-5.88764	-4.81008	-5.30326	-5.73257	-5.0254	-2.23253	0	778	KIRP	Tumor
338	TCGA-2Z-A9JR-01	3.15079	4.9329	3.69238	3.67729	-4.43084	-4.69145	-4.80834	-5.6103	-4.38418	-4.79238	-5.73417	-5.32437	-2.02689	0	161	KIRP	Tumor
339	TCGA-2Z-A9JS-01	3.14921	5.1496	4.01107	5.91527	-4.28262	-4.30481	-5.05412	-5.60737	-4.72807	-4.86441	-5.60225	-4.81442	-1.75274	1	492	KIRP	Tumor
340	TCGA-2Z-A9JT-01	2.47329	5.19353	4.12799	5.69794	-4.30418	-4.07147	-5.14096	-5.78607	-4.31365	-5.02789	-5.71594	-4.93997	-1.81728	0	684	KIRP	Tumor
341	TCGA-32-1979-01	3.01042	3.79273	3.85359	4.22381	-4.51875	-4.26503	-4.89071	-5.09222	-4.96904	-4.87705	-4.97918	-4.5296	-1.93675	1	593	GBM	Tumor
342	TCGA-32-1980-01	3.21373	5.33963	4.08076	4.22681	-4.31396	-5.13291	-5.46623	-6.25549	-4.10865	-5.109	-5.70496	-4.82622	-2.00471	1	36	GBM	Tumor
343	TCGA-32-5222-01	2.99142	6.05675	4.4902	4.69386	-4.32476	-4.70437	-4.75716	-6.1902	-4.33051	-4.86576	-5.58123	-4.97724	-1.79158	1	585	GBM	Tumor
344	TCGA-33-4566-01	3.43754	5.36437	3.74515	5.23878	-3.67279	-0.312258	-5.38129	-6.54442	-4.84965	-5.31107	-5.65348	-5.33718	-1.60636	1	5287	LUSC	Tumor
345	TCGA-33-4566-11	3.28068	4.47962	3.12872	2.27026	-3.69867	-4.66276	-4.12799	-6.63461	-5.04347	-4.80228	-5.56975	-5.0224	-2.20022	1	5287	LUSC	Normal
346	TCGA-33-4582-01	2.62611	5.42155	3.78357	2.93274	-4.43562	-4.77446	-4.97724	-6.1902	-4.70072	-5.40929	-5.87357	-5.30087	-2.2415	1	3149	LUSC	Tumor
347	TCGA-33-4582-11	3.76764	4.16795	2.70836	0.848266	-3.95714	-4.92493	-5.0304	-6.17942	-5.22734	-4.92493	-5.7034	-5.30626	-2.48013	1	3149	LUSC	Normal
348	TCGA-33-4583-01	3.4153	5.14419	3.5216	4.55151	-4.38749	-4.5449	-5.50679	-6.11836	-5.20865	-5.28777	-5.59642	-4.84032	-2.07151	1	4601	LUSC	Tumor
349	TCGA-33-4583-11	3.52945	5.18243	3.69889	3.32558	-4.02557	-4.4902	-5.05462	-6.34647	-5.34516	-5.55837	-5.74056	-4.45418	-2.10656	1	4601	LUSC	Normal
350	TCGA-33-4586-01	3.34847	5.23878	3.66022	1.16784	-4.25798	-4.3918	-5.10584	-6.13913	-4.917	-5.41638	-5.57476	-4.45418	-2.23681	1	428	LUSC	Tumor
351	TCGA-33-4586-11	3.18441	4.64236	3.20881	1.90018	-4.01107	-4.87615	-5.00852	-6.20763	-4.32763	-5.13291	-5.86746	-5.03994	-2.29463	1	428	LUSC	Normal
352	TCGA-33-4587-01	3.23522	5.26191	3.63911	0.960147	-4.01344	-4.40014	-4.2721	-5.44965	-4.25219	-4.94896	-5.40417	-4.32795	-1.99768	1	1656	LUSC	Tumor
353	TCGA-33-4589-01	3.31512	5.6295	4.04286	4.19417	-4.13562	-2.99287	-4.76895	-6.1602	-4.93243	-5.30987	-5.69483	-5.12436	-1.82812	1	47	LUSC	Tumor
354	TCGA-33-4589-11	3.03705	4.33531	3.37526	1.46509	-4.15614	-4.85455	-4.92306	-6.37808	-4.76895	-4.67266	-5.53236	-5.10637	-2.34829	1	47	LUSC	Normal
355	TCGA-33-6738-01	3.48097	5.1281	2.85815	1.21827	-4.32031	-4.59325	-0.0646436	-5.84669	-4.21784	-5.32498	-5.76233	-5.45693	-1.90846	0	1927	LUSC	Tumor
356	TCGA-33-A4WN-01	3.6859	5.10164	3.01042	0.95886	-3.92049	-3.97142	-4.79797	-5.72068	-4.25554	-4.77786	-5.25146	-4.43016	-2.03073	1	143	LUSC	Tumor
357	TCGA-33-A5GW-01	3.52749	4.90035	4.52597	2.42477	-4.07747	-3.8694	-4.85187	-5.41638	-4.5365	-4.80099	-5.68786	-4.80012	-1.8885	1	9	LUSC	Tumor
358	TCGA-33-AAS8-01	2.03451	4.81095	4.1593	0.702596	-4.21814	-3.93947	-4.57187	-5.48368	-4.84165	-4.59136	-5.35939	-4.30073	-2.13324	1	1114	LUSC	Tumor
359	TCGA-33-AASB-01	2.5059	5.06023	3.50601	3.14446	-4.10004	-4.13222	-3.99749	-5.76477	-4.69024	-4.66909	-5.46957	-4.31365	-1.91004	1	211	LUSC	Tumor
360	TCGA-33-AASD-01	3.03556	5.21034	4.11955	3.54526	-3.97912	-4.34917	-5.01495	-6.00139	-4.53468	-5.17912	-5.35504	-4.6203	-1.92692	1	3376	LUSC	Tumor
361	TCGA-33-AASI-01	2.09568	5.07563	3.62241	3.70542	-4.2589	-3.51301	-4.74963	-5.35256	-4.0563	-4.13279	-5.25203	-3.69976	-1.70965	1	1344	LUSC	Tumor
362	TCGA-33-AASJ-01	2.59272	5.38951	4.06984	4.24793	-3.86196	-1.55511	-3.68935	-5.72068	-4.52272	-4.93243	-5.2955	-4.36543	-1.47026	1	3600	LUSC	Tumor
363	TCGA-33-AASL-01	2.85679	5.27361	3.81355	2.88543	-4.01844	-4.30639	-4.37133	-5.81692	-4.5993	-4.79324	-5.95725	-4.76221	-1.98297	1	826	LUSC	Tumor
364	TCGA-34-5231-01	3.19251	5.21034	3.15556	2.79814	-2.38161	-3.98401	-3.18894	-5.56049	-4.36805	-4.24338	-5.06535	-4.66869	-1.592	1	1984	LUSC	Tumor
365	TCGA-34-5232-01	3.67944	5.27949	3.80658	3.22858	-4.10921	-4.157	-4.35273	-5.90362	-3.91553	-4.13477	-5.38951	-5.19242	-1.76339	0	2471	LUSC	Tumor
366	TCGA-34-5234-01	3.38609	4.75549	3.48097	2.23105	-4.82009	-4.10031	-5.29609	-6.04198	-4.01134	-5.12277	-5.93611	-5.06535	-2.2117	0	2271	LUSC	Tumor
367	TCGA-34-5236-01	3.75187	4.96616	3.05502	1.61435	-4.00767	-4.78169	-5.15774	-5.73417	-4.37527	-4.86576	-4.75632	-4.40281	-2.05784	1	276	LUSC	Tumor
368	TCGA-34-5239-01	3.12559	5.30926	2.75017	1.44667	-4.01291	-4.80921	-4.93102	-5.82198	-4.22501	-4.66513	-5.43455	-4.76811	-2.16969	0	1834	LUSC	Tumor
369	TCGA-34-5240-01	3.89218	5.52888	3.96197	5.03994	-4.20182	-5.1297	-4.46319	-6.49571	-4.75842	-5.17636	-5.81439	-5.19186	-1.90071	0	1541	LUSC	Tumor
370	TCGA-34-5241-01	3.43009	5.29729	3.88974	2.52411	-4.57934	-5.21825	-5.10269	-6.79337	-5.20024	-5.11217	-6.23081	-5.21316	-2.35906	1	515	LUSC	Tumor
371	TCGA-34-5927-01	2.67481	4.10004	-1.01062	-1.23823	-4.6671	-4.87932	-5.37563	-5.57763	-4.39847	-4.59325	-5.25784	-5.13827	-2.94679	0	1361	LUSC	Tumor
372	TCGA-34-5928-01	3.37706	5.1496	3.64121	3.82523	-4.39214	-2.18958	-4.81529	-5.84669	-4.37494	-4.64119	-5.2949	-4.9628	-1.71037	0	1196	LUSC	Tumor
373	TCGA-34-5929-01	4.07529	5.70574	4.06984	2.12877	-4.11088	-5.05819	-4.35338	-6.06568	-3.98066	-4.31333	-5.41122	-4.72027	-1.83616	1	151	LUSC	Tumor
374	TCGA-34-5929-11	3.32908	4.86396	2.86765	1.69879	-4.16131	-4.4075	-5.47426	-5.95632	-4.42167	-5.1902	-5.61545	-4.48702	-2.24619	1	151	LUSC	Normal
375	TCGA-34-7107-01	3.60382	4.84165	2.79683	2.70461	-4.6031	-4.43391	-5.30147	-5.684	-4.99476	-4.85321	-5.58917	-5.2064	-2.22659	1	34	LUSC	Tumor
376	TCGA-34-8454-01	2.58917	5.40225	4.32572	2.48223	-3.72296	-3.61268	-4.92399	-5.83727	-3.64205	-4.91097	-5.36561	-4.19153	-1.78397	0	1180	LUSC	Tumor
377	TCGA-34-8455-01	2.75017	4.96616	3.87761	1.45476	-3.7287	-4.19564	-4.74588	-5.40609	-4.49303	-4.76769	-5.587	-4.31777	-2.01609	1	123	LUSC	Tumor
378	TCGA-34-8456-01	3.23688	4.79367	3.47143	3.44689	-3.96019	-4.03326	-4.78981	-5.62802	-4.49303	-4.50548	-4.97676	-4.47857	-1.82635	0	804	LUSC	Tumor
379	TCGA-34-A5IX-01	3.06861	5.06023	4.46911	1.03411	-4.20685	-4.39646	-4.65999	-5.66714	-4.32413	-5.07099	-5.12916	-4.92306	-2.06214	0	1031	LUSC	Tumor
380	TCGA-35-5375-01	2.60935	4.67783	3.67729	3.98763	-0.47633	-1.67168	-4.23251	-4.67703	-4.00845	-3.90862	-4.60805	-4.25036	-1.07341	0	264	LUAD	Tumor
381	TCGA-37-5819-01	3.13029	5.40865	3.42638	2.74378	-4.42336	-4.61454	-4.62453	-5.88852	-4.3958	-4.90542	-5.47829	-5.17031	-2.06597	0	103	LUSC	Tumor
382	TCGA-37-A5EL-01	3.17313	5.1496	4.22381	3.61826	-4.34465	-4.27488	-4.90173	-5.4689	-4.83634	-4.74089	-5.33656	-4.65056	-1.86581	1	1143	LUSC	Tumor
383	TCGA-37-A5EM-01	3.40612	5.48773	4.21189	3.14762	-3.8008	-3.75052	-5.09327	-5.73656	-4.49622	-5.0031	-5.35318	-4.76052	-1.81173	0	867	LUSC	Tumor
384	TCGA-37-A5EN-01	2.93133	4.81529	1.9333	0.855813	-4.26902	-3.96579	-5.14312	-5.25146	-4.44865	-4.61838	-5.65802	-5.17691	-2.33297	0	660	LUSC	Tumor
385	TCGA-38-4631-01	2.14119	2.3477	0.429017	0.238296	-2.72852	-3.44464	-3.57126	-4.3928	-3.38301	-3.20227	-3.83769	-3.2309	-1.88624	1	354	LUAD	Tumor
386	TCGA-38-4631-11	1.93681	3.43567	2.48784	2.07325	-2.86357	-2.88406	-3.84242	-5.73816	-3.72517	-4.01317	-4.54234	-3.61578	-1.77426	1	354	LUAD	Normal
387	TCGA-38-4632-01	2.73106	4.0563	4.25401	3.1413	-3.49344	-2.71716	-3.69325	-5.30326	-3.48633	-3.35967	-4.42268	-3.51165	-1.31706	1	1357	LUAD	Tumor
388	TCGA-38-4632-11	2.4533	2.82192	3.4544	1.61513	-2.79421	-2.80867	-3.71351	-6.47851	-3.55023	-3.84764	-4.4305	-3.80566	-1.75701	1	1357	LUAD	Normal
389	TCGA-38-6178-01	2.59864	5.48098	4.37428	3.79503	-0.905785	-1.11274	-3.8271	-7.27868	-3.59706	-3.71988	-4.42948	-4.00479	-1.05221	0	448	LUAD	Tumor
390	TCGA-38-7271-01	2.12877	4.52236	4.20596	2.28962	-3.187	-3.50271	-3.55502	-4.63342	-3.73691	-4.16679	-4.38782	-4.06984	-1.50773	1	800	LUAD	Tumor
391	TCGA-38-A44F-01	2.41607	3.97475	2.59509	1.93418	-3.15079	-2.87037	0.0490564	-4.81486	-3.78677	-3.54347	-4.46702	-3.67087	-1.27792	0	133	LUAD	Tumor
392	TCGA-39-5011-01	3.83935	5.59279	4.02424	4.90958	0.24004	-1.92717	-4.42744	-6.30612	-4.49055	-5.11693	-5.59497	-4.4322	-1.14078	0	4053	LUSC	Tumor
393	TCGA-39-5011-11	3.16832	4.47962	3.20881	1.76613	-4.7064	-4.88159	-4.99868	-6.43317	-4.81791	-5.54777	-5.78112	-5.47694	-2.50172	0	4053	LUSC	Normal
394	TCGA-39-5016-01	3.53536	5.47426	3.88488	4.0322	-4.04554	-3.99437	-5.01842	-6.58204	-5.41122	-4.87569	-5.71831	-4.82491	-1.96198	0	3850	LUSC	Tumor
395	TCGA-39-5016-11	3.83699	3.82288	3.46384	2.1345	-4.14471	-4.88387	-5.44438	-6.60622	-5.05158	-5.42674	-5.65954	-4.84787	-2.40056	0	3850	LUSC	Normal
396	TCGA-39-5019-01	3.23024	5.07563	3.37886	1.92979	-4.41187	-4.50691	-4.23131	-4.39546	-4.32731	-4.35371	-5.07254	-4.65921	-1.86198	0	3387	LUSC	Tumor
397	TCGA-39-5019-11	2.53903	3.3186	2.55987	1.62369	-4.94896	-4.61608	-4.46528	-4.81138	-5.00359	-4.67624	-5.35504	-4.55445	-2.36582	0	3387	LUSC	Normal
398	TCGA-39-5021-01	3.13343	5.39587	3.67301	2.23105	-4.41862	-4.97434	-4.78339	-6.53345	-4.70153	-5.07821	-5.72305	-5.36936	-2.26238	1	2086	LUSC	Tumor
399	TCGA-39-5021-11	3.16352	4.95658	3.33611	1.98831	-4.27983	-4.81573	-5.46557	-6.28751	-4.8359	-5.1496	-5.87008	-4.48596	-2.31214	1	2086	LUSC	Normal
400	TCGA-39-5022-01	3.02368	4.85947	2.67727	2.27331	-4.53432	-4.47261	-5.20922	-5.60006	-4.30828	-4.58421	-5.21655	-4.85545	-2.16225	1	1679	LUSC	Tumor
401	TCGA-39-5024-01	3.71198	5.26775	4.01633	2.01538	-4.24035	-4.28542	-4.20153	-5.73896	-4.01686	-4.53905	-5.1572	-3.92596	-1.75782	0	2510	LUSC	Tumor
402	TCGA-39-5027-01	2.94263	4.58872	0.790153	-0.0709949	-4.32031	-4.5012	-5.26483	-5.69639	-4.32572	-4.50763	-5.28245	-4.90449	-2.54604	0	3108	LUSC	Tumor
403	TCGA-39-5028-01	3.85121	5.6295	3.83463	2.77336	-3.08537	-3.1904	-5.36686	-6.31787	-4.58121	-5.5986	-5.97869	-5.30506	-1.94461	1	52	LUSC	Tumor
404	TCGA-39-5028-11	3.39881	4.69386	3.64752	2.12212	-4.34465	-4.87615	-5.56547	-6.20107	-5.04701	-4.9977	-6.03222	-4.69104	-2.32442	1	52	LUSC	Normal
405	TCGA-39-5029-01	3.89952	5.80266	3.87036	3.26709	-3.04153	-1.77107	-5.07718	-6.55685	-4.41154	-4.91468	-5.74858	-4.75926	-1.62009	1	740	LUSC	Tumor
406	TCGA-39-5029-11	2.84196	4.059	2.80999	1.37476	-4.13732	-4.76094	-4.65684	-6.48775	-5.35256	-4.87343	-5.87883	-5.22165	-2.52364	1	740	LUSC	Normal
407	TCGA-39-5030-01	3.63283	5.76151	4.25097	2.95542	-4.47751	-4.52164	-5.20192	-6.4447	-4.12376	-4.89483	-5.7191	-4.84831	-1.96925	1	59	LUSC	Tumor
408	TCGA-39-5030-11	3.91429	5.53585	3.91429	2.80209	-4.66869	-4.41828	-4.94044	-6.37808	-4.3779	-5.29074	-5.58051	-5.28955	-2.06481	1	59	LUSC	Normal
409	TCGA-39-5031-01	3.26709	5.10689	3.55721	3.07317	-4.61991	-4.71006	-4.68583	-6.40537	-5.13612	-4.84609	-5.65802	-4.99721	-2.17119	1	1841	LUSC	Tumor
410	TCGA-39-5031-11	3.25192	3.72517	3.38247	1.72698	-4.37988	-4.84121	-5.23763	-6.10809	-5.01297	-5.07614	-5.97963	-5.51435	-2.50528	1	1841	LUSC	Normal
411	TCGA-39-5034-01	3.01483	5.52194	3.29265	3.85121	-4.56295	-4.51479	-4.99623	-6.35976	-4.513	-5.47829	-5.37187	-4.62878	-2.06209	1	1107	LUSC	Tumor
412	TCGA-39-5034-11	3.29437	5.08079	3.60588	2.30915	-4.0137	-5.35752	-4.62338	-6.56659	-4.82798	-4.87705	-5.90006	-4.92868	-2.23373	1	1107	LUSC	Normal
413	TCGA-39-5035-01	3.52356	5.86224	3.75187	2.83928	-4.36969	-4.68743	-4.74588	-6.37317	-4.85768	-5.16976	-5.88676	-5.33167	-2.12042	0	2080	LUSC	Tumor
414	TCGA-39-5035-11	3.7318	5.06535	3.76312	2.79814	-4.14984	-4.76052	-5.29431	-6.39414	-4.67107	-5.27773	-5.58772	-5.06996	-2.15391	0	2080	LUSC	Normal
415	TCGA-39-5036-01	3.60177	5.55695	3.65174	3.10846	-4.20685	-3.97244	-4.73096	-6.54855	-5.11799	-4.87705	-5.35504	-4.63924	-1.96077	0	2165	LUSC	Tumor
416	TCGA-39-5036-11	3.16352	4.81095	3.91429	2.1345	-4.23945	-4.33275	-4.59438	-6.15491	-4.89621	-5.38825	-5.51918	-5.62061	-2.22687	0	2165	LUSC	Normal
417	TCGA-39-5037-01	3.45252	5.01	3.18603	1.42325	-4.44659	-4.76642	-5.30866	-6.25775	-5.2742	-4.73923	-5.79103	-5.18409	-2.39135	0	1690	LUSC	Tumor
418	TCGA-39-5037-11	3.60382	3.39516	3.49441	1.79339	-4.21189	-4.59023	-5.08235	-6.31198	-4.63846	-5.28126	-5.63248	-4.98452	-2.37053	0	1690	LUSC	Normal
419	TCGA-39-5039-01	3.27217	5.42155	3.67087	2.25208	-4.37363	-4.46389	-4.77786	-6.53893	-5.07821	-5.23878	-5.4857	-4.75214	-2.17437	1	544	LUSC	Tumor
420	TCGA-39-5039-11	3.59562	4.82842	3.17153	1.48214	-4.72068	-4.75214	-5.67862	-6.59622	-4.7384	-5.25667	-5.69639	-5.01693	-2.44819	1	544	LUSC	Normal
421	TCGA-39-5040-01	3.30126	5.37061	3.99022	2.78115	-2.45441	-3.40777	-4.61034	-5.90989	-3.95359	-4.43493	-5.18409	-4.75549	-1.6056	1	519	LUSC	Tumor
422	TCGA-3A-A9I5-01	2.75017	4.80661	3.59562	2.48784	-4.31999	-4.41221	-5.10321	-5.79683	-4.99231	-5.11746	-5.73098	-5.03642	-2.2391	0	1794	PAAD	Tumor
423	TCGA-3A-A9I7-01	3.17957	5.62209	3.779	2.74123	-4.53286	-4.36674	-5.27068	-6.19889	-5.34147	-5.09745	-5.72305	-4.94659	-2.17965	0	1323	PAAD	Tumor
424	TCGA-3A-A9I9-01	3.17313	4.62684	3.67729	0.96079	-4.28978	-4.81442	-4.96856	-5.99284	-4.63071	-5.27185	-5.68554	-4.91282	-2.34404	1	634	PAAD	Tumor
425	TCGA-3A-A9IB-01	2.36671	5.18797	4.3067	3.03705	-4.51911	-4.46702	-5.17416	-5.67785	-4.62453	-4.82798	-5.74216	-5.15285	-2.10727	1	224	PAAD	Tumor
426	TCGA-3A-A9IC-01	3.59358	5.77784	4.35144	3.28409	-4.17461	-4.83061	-5.0334	-6.21531	-4.63769	-5.03592	-5.79103	-5.18077	-1.99103	1	738	PAAD	Tumor
427	TCGA-3A-A9IH-01	2.4357	4.71413	4.27241	2.26824	-4.04957	-4.36739	-5.19353	-5.63546	-4.87841	-4.72931	-5.46557	-5.0633	-2.14101	0	1021	PAAD	Tumor
428	TCGA-3A-A9IJ-01	2.81132	5.23878	4.37428	-0.816318	-3.99151	-4.52742	-4.70478	-5.33963	-4.68342	-5.22392	-5.13559	-5.12436	-2.26022	0	1854	PAAD	Tumor
429	TCGA-3A-A9IL-01	3.30991	-1.09609	-1.18005	-2.22707	-4.51623	-4.36576	-5.23648	-6.0033	-5.15502	-4.79883	-5.42544	-4.9068	-3.46676	0	2741	PAAD	Tumor
430	TCGA-3A-A9IN-01	2.82458	0.849523	4.0945	0.893719	-4.17751	-2.59272	-4.11591	-5.29193	-4.11535	-4.61416	-5.44767	-4.57336	-2.18886	0	2084	PAAD	Tumor
431	TCGA-3A-A9IO-01	2.98996	4.13364	3.75411	0.105652	-4.38716	-3.90812	-4.77319	-5.98527	-4.56666	-4.98209	-5.70652	-4.85411	-2.34831	0	1942	PAAD	Tumor
432	TCGA-3A-A9IR-01	3.3467	4.84165	4.22681	0.7734	-4.34078	-4.74963	-4.73798	-6.22415	-4.36119	-4.92073	-5.86485	-4.70721	-2.2265	0	1542	PAAD	Tumor
433	TCGA-3A-A9IS-01	2.98561	1.70762	1.43055	-2.9398	-4.47471	-4.29415	-4.25249	-5.6995	-4.56258	-4.81835	-5.58195	-4.78169	-2.94012	0	998	PAAD	Tumor
434	TCGA-3A-A9IU-01	2.44008	4.92353	4.39413	3.09457	-4.24641	-4.36576	-4.3382	-5.60663	-4.10726	-4.97	-5.39205	-4.49516	-1.8891	1	458	PAAD	Tumor
435	TCGA-3A-A9IV-01	2.83258	4.59249	3.3467	0.813196	-3.0915	-3.92272	-4.31112	-5.17691	-4.04769	-4.39546	-4.79711	-4.21308	-1.86422	0	1103	PAAD	Tumor
436	TCGA-3A-A9IX-01	3.62034	4.3067	2.82059	0.755462	-3.5893	-3.8096	-5.05564	-5.77538	-4.87524	-4.94186	-5.53027	-4.98257	-2.25473	0	1037	PAAD	Tumor
437	TCGA-3A-A9IZ-01	3.49441	5.10164	3.38609	1.40724	-4.32636	-4.32158	-4.50405	-5.72147	-4.29696	-4.7984	-5.12277	-4.79453	-2.04139	1	308	PAAD	Tumor
438	TCGA-3A-A9J0-01	2.89369	5.01992	3.12403	3.779	-3.54308	-4.20951	-4.39813	-5.65726	-4.66513	-4.77192	-5.27244	-4.77701	-1.87315	0	743	PAAD	Tumor
439	TCGA-3B-A9HI-01	3.57935	5.81945	3.62657	3.99022	-4.34917	-4.67703	-5.21373	-6.15808	-4.8825	-5.01743	-5.87708	-4.46111	-1.96838	0	1521	SARC	Tumor
440	TCGA-3B-A9HJ-01	3.26033	5.59279	4.42438	4.53687	-3.80821	-4.41558	-4.25676	-6.25097	-4.80315	-3.79205	-5.46091	-5.06535	-1.66988	0	1104	SARC	Tumor
441	TCGA-3B-A9HL-01	3.10537	5.68246	4.50798	5.97963	-3.86244	-4.54784	-4.43972	-6.22304	-4.42846	-4.71536	-5.65424	-4.62646	-1.60184	1	599	SARC	Tumor
442	TCGA-3B-A9HO-01	3.53339	5.66714	4.44144	5.78607	-4.18421	-4.57709	-4.59779	-6.26116	-4.44178	-4.3998	-5.39015	-5.14312	-1.63059	0	959	SARC	Tumor
443	TCGA-3B-A9HP-01	2.94404	6.05675	4.57001	4.96136	-3.96095	-4.80271	-4.80012	-6.03416	-4.70396	-5.18742	-5.81187	-4.96328	-1.81103	1	1627	SARC	Tumor
444	TCGA-3B-A9HQ-01	3.20391	6.00808	4.91886	4.96136	-4.19711	-5.17031	-4.69064	-6.32853	-4.55814	-4.9428	-5.36999	-5.49927	-1.80538	0	2085	SARC	Tumor
445	TCGA-3B-A9HR-01	3.12246	5.22734	4.36119	5.97963	-4.43084	-4.39447	-4.76052	-5.91708	-4.49303	-4.37988	-5.52888	-4.71904	-1.66109	1	2694	SARC	Tumor
446	TCGA-3B-A9HS-01	2.56337	5.44767	4.43801	4.86846	-4.53432	-4.27087	-4.73674	-5.48705	-4.51731	-4.85858	-5.42284	-4.93102	-1.78677	1	1366	SARC	Tumor
447	TCGA-3B-A9HT-01	3.09611	5.10689	3.85598	2.72726	-4.10809	-4.13364	-5.03642	-5.55695	-4.59363	-4.86396	-5.22052	-5.00064	-1.9773	0	1665	SARC	Tumor
448	TCGA-3B-A9HU-01	2.78637	5.50132	3.97475	3.89218	-4.11116	-4.26841	-4.52344	-5.5719	-4.39813	-4.92026	-5.39969	-4.628	-1.80553	0	768	SARC	Tumor
449	TCGA-3B-A9HV-01	2.63817	5.42155	4.08624	3.90197	-4.32285	-4.522	-3.59685	-5.85791	-4.74504	-4.94375	-5.61618	-4.66988	-1.85221	1	437	SARC	Tumor
450	TCGA-3B-A9HX-01	3.10537	5.26191	4.33211	4.24489	-4.52851	-4.20448	-4.83723	-5.33106	-4.68863	-4.88387	-5.58195	-4.96376	-1.8396	0	1303	SARC	Tumor
451	TCGA-3B-A9HY-01	3.18603	5.68246	4.27859	3.56122	-3.84622	-4.33853	-4.97628	-5.59206	-4.80704	-4.56963	-5.5669	-4.99476	-1.83193	0	314	SARC	Tumor
452	TCGA-3B-A9HZ-01	2.90754	5.41509	4.15356	5.73736	-4.26841	-4.64939	-4.83282	-5.8035	-4.24762	-4.67783	-5.21655	-4.77913	-1.68847	0	1170	SARC	Tumor
453	TCGA-3B-A9I0-01	3.08231	5.51504	3.76538	5.50816	-4.34917	-4.68063	-0.0363578	-5.57118	-4.4856	-4.99819	-5.82029	-4.97966	-1.42085	0	1096	SARC	Tumor
454	TCGA-3B-A9I1-01	2.91172	5.37061	4.73467	5.78607	-4.14414	-4.37659	-4.33115	-5.73178	-4.30702	-4.63769	-5.33351	-4.95277	-1.5843	1	567	SARC	Tumor
455	TCGA-3B-A9I3-01	2.67357	5.39587	4.30355	2.21714	-4.24247	-4.47226	-4.94801	-5.65954	-4.50298	-4.91468	-5.36811	-4.81747	-2.02795	0	808	SARC	Tumor
456	TCGA-3C-AAAU-01	3.58137	5.1496	4.08624	-0.964653	-3.20472	-4.21754	-4.68182	-5.25725	-4.59023	-4.08982	-4.99182	-4.59325	-1.98116	0	4047	BRCA	Tumor
457	TCGA-3C-AALI-01	3.0869	4.47611	3.45252	2.85273	-3.70106	-3.70542	-4.75088	-5.29193	-4.78169	-4.88843	-4.9542	-4.25798	-1.87194	0	4005	BRCA	Tumor
458	TCGA-3C-AALJ-01	3.12246	4.41086	2.82724	2.8366	-3.13972	-3.779	-3.86676	-5.2405	-4.21903	-4.46215	-5.13666	-4.50441	-1.76259	0	1474	BRCA	Tumor
459	TCGA-3C-AALK-01	3.52552	4.53687	2.48111	1.67327	-4.04903	-3.98479	-4.80878	-5.75503	-4.81138	-4.55077	-4.94044	-3.38899	-2.00604	0	1448	BRCA	Tumor
460	TCGA-3E-AAAY-01	3.52749	5.32741	3.70324	1.53613	-4.15156	-4.65921	-4.8825	-6.10399	-4.81225	-4.82403	-5.3625	-5.00064	-2.14187	0	2285	PAAD	Tumor
461	TCGA-3E-AAAZ-01	3.40063	5.49451	4.0137	3.21702	-4.21546	-4.47016	-4.54051	-5.99379	-4.95324	-4.766	-5.71752	-4.9928	-1.9603	1	2182	PAAD	Tumor
462	TCGA-3G-AB0O-01	2.86086	4.84609	3.55322	4.71006	-4.70437	-4.63303	-5.31288	-5.76965	-5.1415	-5.03441	-5.66409	-5.32376	-2.13446	0	2086	THYM	Tumor
463	TCGA-3G-AB0Q-01	3.05803	5.22165	3.47524	0.216231	-4.27643	-4.56369	-5.07614	-5.26366	-3.9307	-4.41727	-5.40417	-5.03491	-2.16632	0	1799	THYM	Tumor
464	TCGA-3G-AB0T-01	2.63455	5.03994	3.7318	4.63458	-4.58421	-4.26503	-4.93949	-5.39142	-4.99134	-4.40281	-5.52402	-4.94091	-1.91653	1	2488	THYM	Tumor
465	TCGA-3G-AB14-01	2.7656	4.85054	3.65174	4.30986	-4.41828	-4.68863	-4.99917	-5.4689	-4.53905	-4.64236	-5.59424	-5.27655	-2.00412	1	775	THYM	Tumor
466	TCGA-3G-AB19-01	1.38771	5.13344	2.82858	0.821316	-4.14328	-4.44762	-5.31227	-5.24741	-5.00359	-1.06169	-4.72478	-3.75164	-1.9601	1	2910	THYM	Tumor
467	TCGA-3H-AB3K-01	2.17885	3.00601	3.07013	5.01495	-3.96707	-1.67089	-5.10006	-5.48165	-4.1294	-4.71904	-5.21712	-4.90449	-1.82665	1	1715	MESO	Tumor
468	TCGA-3H-AB3L-01	2.59036	4.91886	3.36271	2.69836	-4.36249	-3.55182	-3.79182	-5.42609	-4.1883	-3.9332	-5.39905	-4.66197	-1.81204	1	361	MESO	Tumor
469	TCGA-3H-AB3M-01	2.16526	4.46215	2.81396	3.5002	-4.15328	-3.66895	-5.16647	-4.77828	-4.82097	-4.08185	-5.12916	-4.22351	-1.92341	1	885	MESO	Tumor
470	TCGA-3H-AB3O-01	2.84869	4.94233	3.65386	3.22858	-4.17722	-4.25737	-5.06535	-5.49859	-4.64587	-5.12756	-5.37815	-4.5741	-2.00423	1	1302	MESO	Tumor
471	TCGA-3H-AB3S-01	2.73614	4.90035	4.26319	3.68806	-4.46458	-3.88051	-4.86756	-5.65802	-4.90542	-4.55482	-5.37752	-4.8825	-1.91693	1	385	MESO	Tumor
472	TCGA-3H-AB3T-01	2.64909	5.01992	3.2536	2.64666	-0.0392437	-3.01483	-5.09745	-5.66714	-4.48419	-4.94564	-5.49179	-4.80747	-1.66487	1	414	MESO	Tumor
473	TCGA-3H-AB3U-01	2.4357	4.855	3.15079	0.102763	-3.88342	-4.04073	-4.93196	-5.31227	-4.59401	-4.46842	-5.17416	-5.14743	-2.25068	1	826	MESO	Tumor
474	TCGA-3H-AB3X-01	2.33408	4.97097	3.29437	3.65597	-4.44521	-4.00714	-5.198	-5.41573	-4.81225	-4.39513	-4.89667	-4.11899	-1.91948	0	1490	MESO	Tumor
475	TCGA-3K-AAZ8-01	2.87584	5.18797	3.80195	3.33787	-2.40416	-3.01778	-4.49764	-5.67555	-4.24065	-4.86891	-5.11375	-4.90081	-1.6263	0	396	LIHC	Tumor
476	TCGA-3L-AA1B-01	2.27331	5.11746	2.78637	0.243526	-3.99983	-3.66426	-4.36347	-5.34639	-3.81308	-4.31999	-5.4649	-4.72725	-2.10654	0	475	COAD	Tumor
477	TCGA-3M-AB46-01	3.14604	5.03994	3.50601	2.52297	-3.40027	-3.70389	-5.05005	-5.77456	-4.43493	-4.75172	-5.39205	-4.32063	-1.88443	0	1765	STAD	Tumor
478	TCGA-3M-AB47-01	2.75017	5.38319	2.95257	0.661729	-4.63458	-2.14502	-4.5891	-5.62357	-4.74296	-5.34824	-5.76965	-5.19465	-2.19168	1	NA	STAD	Tumor
479	TCGA-3N-A9WB-06	3.05803	5.66714	4.22381	5.40865	-4.20478	-4.86351	-4.92961	-6.10809	-4.70072	-4.98306	-5.4669	-4.34432	-1.77028	1	518	SKCM	Tumor
480	TCGA-3N-A9WC-06	3.5002	6.01769	4.75968	4.1593	-4.0426	-4.76221	-4.46076	-6.01576	-4.4065	-4.93102	-5.48503	-4.93196	-1.71658	0	2022	SKCM	Tumor
481	TCGA-3N-A9WD-06	3.81821	5.22734	3.60794	2.40956	-4.17084	-4.56703	-4.50655	-6.00617	-4.54124	-4.42676	-5.34393	-5.31952	-1.98492	1	395	SKCM	Tumor
482	TCGA-3P-A9WA-01	2.26621	5.51504	3.41346	1.37907	-4.48702	-4.55372	-4.79625	-5.46024	-4.38451	-5.16429	-5.49044	-4.96232	-2.22708	0	420	OV	Tumor
483	TCGA-3Q-A9WF-01	3.03705	5.22734	3.88488	5.2503	-4.33853	-4.23854	-4.89759	-5.57907	-5.00901	-4.60424	-5.34516	-4.32031	-1.74441	0	467	THYM	Tumor
484	TCGA-3R-A8YX-01	3.28751	5.68246	4.79367	5.81945	-4.03859	-2.14502	-4.68142	-6.29098	-4.55593	-5.36874	-5.48773	-4.76052	-1.47882	1	17	SARC	Tumor
485	TCGA-3S-A8YW-01	2.90894	5.04499	3.61412	1.97221	-4.30986	-4.06008	-4.54088	-5.4669	-5.08235	-4.42574	-5.46423	-4.63148	-2.03677	0	643	THYM	Tumor
486	TCGA-3S-AAYX-01	3.23355	5.51504	3.94424	5.46757	-3.94853	-4.32413	-5.0531	-5.64745	-4.72519	-4.38616	-5.47359	-4.77065	-1.6807	0	571	THYM	Tumor
487	TCGA-3T-AA9L-01	2.87037	4.45521	3.81122	5.33963	-4.40147	-4.50441	-4.9105	-5.36686	-4.29477	-5.19577	-5.47896	-4.60538	-1.85681	0	1050	THYM	Tumor
488	TCGA-3U-A98D-01	3.03258	4.78084	3.03258	3.30471	-4.47892	-4.73013	-5.26249	-5.61103	-4.75005	-4.7881	-5.63845	-4.78297	-2.15762	1	142	MESO	Tumor
489	TCGA-3U-A98E-01	2.24004	5.03994	3.42083	4.73467	-4.25676	-3.98944	-4.75842	-5.37752	-4.62839	-4.95897	-5.41767	-4.54454	-1.87468	0	1916	MESO	Tumor
490	TCGA-3U-A98F-01	2.19742	4.47611	3.22527	2.53558	-3.81774	-3.72473	-4.81008	-4.90773	-4.73385	-4.41896	-4.93619	-4.16131	-1.92302	1	536	MESO	Tumor
491	TCGA-3U-A98G-01	2.29885	4.55151	4.2848	2.13736	-4.19564	-4.46911	-3.24957	-4.87705	-4.70681	-5.12117	-5.09692	-5.05056	-1.95786	1	630	MESO	Tumor
492	TCGA-3U-A98H-01	2.54249	4.40415	2.93838	1.48809	-4.12912	-3.82875	-5.10269	-5.23533	-4.55151	-4.73219	-5.07769	-4.69265	-2.16473	1	1156	MESO	Tumor
493	TCGA-3U-A98I-01	2.9243	5.00015	3.6859	3.49827	-4.43869	-4.06305	-5.33473	-5.34331	-4.79797	-4.40818	-5.44833	-3.36915	-1.84123	1	860	MESO	Tumor
494	TCGA-3U-A98J-01	2.64788	5.1281	3.67944	0.0375122	-4.35793	-4.17374	-5.34393	-5.78112	-4.50405	-4.76347	-5.53236	-4.86441	-2.31901	1	741	MESO	Tumor
495	TCGA-3X-AAV9-01	3.05051	4.77658	2.76431	3.83699	-4.06441	-3.57126	-4.31491	-5.36561	-3.98505	-4.73219	-5.04701	-4.64275	-1.77457	1	339	CHOL	Tumor
496	TCGA-3X-AAVA-01	3.9317	5.18243	3.93671	1.85302	-3.93871	-3.26016	-4.77743	-6.04002	-4.55556	-5.23476	-5.49179	-4.7698	-1.93037	1	445	CHOL	Tumor
497	TCGA-3X-AAVB-01	2.82991	4.88205	4.26626	3.11467	-4.05873	-3.23804	-3.97424	-5.21486	-4.40147	-4.50405	-5.22052	-4.23552	-1.64621	0	402	CHOL	Tumor
498	TCGA-3X-AAVC-01	3.12715	4.92821	4.15356	5.01992	-4.14243	-3.00895	-4.38716	-5.26892	-4.40885	-4.47716	-5.4649	-4.79969	-1.56077	0	709	CHOL	Tumor
499	TCGA-3X-AAVE-01	2.96686	4.41086	3.20227	4.0137	-3.36628	-3.01336	-4.86441	-5.04297	-4.37067	-4.43869	-4.66197	-4.0027	-1.59728	0	650	CHOL	Tumor
500	TCGA-3Z-A93Z-01	2.38054	5.69018	3.91925	2.24204	-4.28666	-4.61953	-4.91468	-6.47982	-5.32255	-5.54495	-6.34526	-5.35256	-2.38617	0	385	KIRC	Tumor
501	TCGA-41-5651-01	3.08996	5.35195	3.83699	5.69018	-3.89267	-5.39332	-4.98015	-6.20325	-4.90127	-4.78767	-5.56476	-4.65881	-1.86773	1	460	GBM	Tumor
502	TCGA-41-6646-01	3.5895	5.01	3.81588	3.88974	-4.4322	-4.89575	-4.68502	-5.76965	-4.22142	-5.1621	-4.99574	-5.23705	-1.92448	1	379	GBM	Tumor
503	TCGA-43-3394-11	3.46384	4.39413	3.28068	0.855813	-4.39047	-4.25158	-5.27832	-5.84326	-4.78638	-4.79453	-5.45295	-5.00852	-2.31763	1	1190	LUSC	Normal
504	TCGA-43-3920-11	3.14288	5.78607	4.16795	2.55058	-4.143	-4.30104	-4.73385	-5.79683	-5.14743	-4.85321	-5.38951	-4.66671	-1.94868	0	1007	LUSC	Normal
505	TCGA-43-5668-01	3.97219	5.33963	3.91429	3.91182	-4.15041	-4.70681	-4.99819	-6.15385	-5.0865	-4.89575	-5.7721	-5.07305	-1.97489	1	559	LUSC	Tumor
506	TCGA-43-5668-11	3.16832	3.34493	3.05201	0.858331	-4.86891	-4.39847	-5.18077	-5.99284	-5.06483	-4.99574	-5.53655	-4.16679	-2.48178	1	559	LUSC	Normal
507	TCGA-43-5670-01	3.65597	5.39587	3.63701	2.82591	-0.83258	-2.1935	-4.65999	-5.74617	-4.06116	-4.72848	-5.36561	-4.92399	-1.41639	0	849	LUSC	Tumor
508	TCGA-43-6143-01	3.31512	5.1281	-0.650188	0.102763	-4.38649	-4.73343	-5.21655	-5.70574	-4.1017	-4.29696	-5.45494	-5.19912	-2.59993	0	699	LUSC	Tumor
509	TCGA-43-6647-01	3.65809	5.22734	3.19089	2.9683	-4.6111	-4.38716	-3.39334	-5.73896	-4.53796	-4.75214	-5.30987	-4.92961	-1.88463	0	757	LUSC	Tumor
510	TCGA-43-6770-01	3.14288	3.76764	0.241202	-0.511981	-4.19799	-4.92727	-3.86459	-5.63025	-3.63995	-4.40683	-5.38951	-4.87027	-2.52391	0	653	LUSC	Tumor
511	TCGA-43-6771-01	3.25864	5.38951	3.67087	4.30986	-3.86292	-2.83392	-5.14689	-5.75908	-4.09368	-4.58985	-5.24972	-4.55519	-1.62186	1	166	LUSC	Tumor
512	TCGA-43-6771-11	3.28409	3.86796	2.78376	1.39855	-4.49055	-4.58948	-5.12436	-6.11836	-4.21546	-5.37312	-5.69483	-4.48032	-2.39601	1	166	LUSC	Normal
513	TCGA-43-6773-01	3.00309	5.09118	2.85004	1.9642	-4.45072	-4.08377	-4.43493	-5.77784	-4.61301	-5.17581	-5.99094	-5.23362	-2.23768	1	116	LUSC	Tumor
514	TCGA-43-7656-01	2.3477	0.630797	-1.23754	-0.151912	-4.36445	-4.79067	-4.3576	-5.65122	-4.08158	-4.58872	-5.84927	-5.00457	-3.09159	0	596	LUSC	Tumor
515	TCGA-43-7657-01	3.15556	5.6295	4.00322	2.2221	-4.52851	-4.45798	-4.05711	-5.48165	-4.47191	-4.66552	-5.40865	-4.98209	-1.92025	0	236	LUSC	Tumor
516	TCGA-43-7658-01	3.38247	5.37689	4.18538	2.62732	-4.08679	-4.43869	-4.22262	-5.98811	-4.58835	-5.14581	-5.7518	-5.10269	-1.9794	1	2378	LUSC	Tumor
517	TCGA-43-8115-01	3.23688	5.25609	3.40795	3.54129	-3.96758	-5.00064	-4.27457	-5.83642	-4.91561	-5.21655	-5.57835	-4.83282	-2.01503	0	407	LUSC	Tumor
518	TCGA-43-8116-01	3.14604	5.12277	3.21867	1.00216	-3.99541	-4.27674	-4.62299	-6.00617	-4.28386	-5.18077	-5.48368	-5.23705	-2.21642	0	358	LUSC	Tumor
519	TCGA-43-8118-01	2.78637	4.29728	3.95435	1.00087	-3.55342	-3.89194	-3.91281	-5.26892	-4.61034	-5.01693	-5.40033	-4.83502	-2.03757	1	89	LUSC	Tumor
520	TCGA-43-A474-01	3.4153	4.85947	2.91451	1.79256	-4.06143	-3.24422	-4.7881	-5.75503	-4.38583	-4.43186	-5.0531	-4.60462	-1.9452	0	353	LUSC	Tumor
521	TCGA-43-A475-01	2.94972	4.90958	2.77207	1.92017	-3.90689	-3.91603	-4.71454	-5.40929	-3.75546	-4.65802	-5.33534	-4.41322	-1.96311	0	296	LUSC	Tumor
522	TCGA-43-A56U-01	3.43381	5.0249	3.44314	1.63777	-4.19828	-4.29509	-5.09849	-5.48908	-4.7488	-5.20865	-5.18686	-5.19186	-2.15646	0	432	LUSC	Tumor
523	TCGA-43-A56V-01	3.20391	5.16593	3.10228	1.19229	-4.34982	-4.51587	-5.3965	-5.6452	-4.67306	-5.18077	-5.41187	-5.15557	-2.30535	0	366	LUSC	Tumor
524	TCGA-44-2655-11	2.4744	3.75636	3.13657	1.73266	-3.07013	-4.01396	-4.15873	-5.6377	-4.16045	-3.35113	-4.92306	-3.9503	-1.84712	0	1324	LUAD	Normal
525	TCGA-44-2656-01	2.52068	5.15502	3.02961	2.80472	-3.02516	-2.09849	-3.47677	-5.2949	-3.48461	-3.68978	-4.64392	-3.7909	-1.33287	0	1429	LUAD	Tumor
526	TCGA-44-2656-11	2.62732	3.779	2.63696	1.91669	-3.91479	-3.86676	-4.6983	-5.87971	-3.68806	-3.85908	-5.08806	-4.34368	-2.03154	0	1429	LUAD	Normal
527	TCGA-44-2659-11	2.41281	3.56925	2.58681	1.05971	-3.4052	-3.56362	-4.34982	-5.91798	-4.19711	-4.02822	-5.0294	-4.15643	-2.08493	0	1367	LUAD	Normal
528	TCGA-44-2662-11	2.37948	2.62611	1.97132	1.1375	-3.43084	-3.50523	-3.70433	-4.99819	-3.14921	-3.13657	-4.52887	-3.64879	-1.8323	0	1280	LUAD	Normal
529	TCGA-44-2665-01	1.75384	4.2848	4.81966	2.4357	-3.21636	-3.44989	-3.31999	-4.51228	-3.79941	-4.15959	-4.73178	-3.24622	-1.42846	0	1301	LUAD	Tumor
530	TCGA-44-2665-11	2.30812	2.70586	2.11453	0.595189	-3.37274	-3.43232	-4.25768	-5.87883	-3.97938	-3.79434	-4.36315	-4.08514	-2.11999	0	1301	LUAD	Normal
531	TCGA-44-2666-01	1.82177	5.41509	4.4075	2.78767	-3.02813	-3.46688	-3.54189	-4.42404	-3.69672	-3.66043	-4.78169	-4.59968	-1.39728	1	97	LUAD	Tumor
532	TCGA-44-2668-01	2.26014	6.45114	3.89218	2.90338	-3.00748	-2.76173	-3.62054	-4.43016	-3.4409	-3.88415	-4.28014	-4.27828	-1.18305	1	761	LUAD	Tumor
533	TCGA-44-2668-11	2.52297	3.07013	2.12307	1.05313	-3.55781	-3.41567	-4.28448	-5.26483	-3.50426	-3.17538	-5.12863	-4.07529	-1.96976	1	761	LUAD	Normal
534	TCGA-44-3917-01	1.88379	5.54988	4.58121	3.01483	-3.59338	-2.35613	-3.00162	-4.30859	-3.72649	-4.033	-5.08858	-3.92173	-1.24998	0	1183	LUAD	Tumor
535	TCGA-44-3918-01	1.39566	4.39081	3.94424	2.70461	-3.30869	-2.09943	-3.76651	-3.8311	-3.2817	-3.67751	-4.43016	-3.73225	-1.30767	0	1036	LUAD	Tumor
536	TCGA-44-4112-01	1.86409	6.16978	4.17374	2.17301	-3.25041	-2.6662	-3.80288	-4.33917	-3.65026	-3.58685	-4.24338	-4.07038	-1.26908	1	808	LUAD	Tumor
537	TCGA-44-5643-01	2.61054	3.72738	3.67515	2.82858	-3.33893	-2.88956	-3.99359	-4.56852	-4.03007	-4.05873	-4.50727	-3.66447	-1.51746	0	1013	LUAD	Tumor
538	TCGA-44-5643-11	2.15175	3.42268	3.58137	0.904513	-3.29265	-2.94404	-3.6471	-5.09797	-3.9277	-3.87761	-4.56443	-3.78014	-1.75594	0	1013	LUAD	Normal
539	TCGA-44-5644-01	2.29475	4.82842	3.22692	2.76302	-2.9483	-4.1691	-3.74471	-5.09954	-3.9835	-4.02292	-4.23131	-4.00636	-1.59105	0	863	LUAD	Tumor
540	TCGA-44-5645-01	2.30503	4.34174	3.88245	2.63213	-3.36288	-3.50001	-3.97963	-5.11217	-4.22441	-4.14471	-4.49622	-4.0824	-1.64509	0	852	LUAD	Tumor
541	TCGA-44-5645-11	2.74889	2.71087	2.85004	1.02104	-3.38518	-3.06861	-3.35824	-4.47471	-3.91578	-3.96988	-4.5674	-4.26104	-1.80583	0	852	LUAD	Normal
542	TCGA-44-6144-01	1.61668	4.38418	4.05091	2.68841	-2.99142	-4.27025	-3.55522	-5.73736	-3.61847	-3.59481	-4.41288	-3.68396	-1.59368	0	723	LUAD	Tumor
543	TCGA-44-6144-11	2.44448	1.98741	2.40632	0.977552	-2.72599	-2.81794	-3.10228	-4.83988	-3.44295	-3.19625	-3.91999	-3.82476	-1.67119	0	723	LUAD	Normal
544	TCGA-44-6145-01	2.02447	4.60767	4.35793	2.66742	-3.06558	-2.80735	-3.83251	-7.30894	-3.64037	-3.81122	-4.38716	-4.09368	-1.60744	0	595	LUAD	Tumor
545	TCGA-44-6145-11	2.45994	2.73741	2.24405	1.21073	-2.94972	-3.32838	-3.47201	-5.94894	-3.48595	-3.52867	-4.04206	-3.48384	-1.79895	0	595	LUAD	Normal
546	TCGA-44-6146-01	2.32054	5.76151	4.52597	2.42586	-3.25461	-3.68095	-3.72671	-7.99259	-3.49518	-3.30195	-4.2876	-3.75097	-1.53806	0	728	LUAD	Tumor
547	TCGA-44-6146-11	1.81088	3.02665	3.52552	2.15271	-2.74761	-3.00601	-3.42787	-4.75339	-3.47143	-3.51847	-4.02372	-3.6274	-1.50501	0	728	LUAD	Normal
548	TCGA-44-6148-01	1.90625	2.82724	4.01896	0.641091	-3.11934	-3.39917	-3.71439	-5.11693	-3.67622	-3.78952	-3.99671	-3.82171	-1.77004	0	704	LUAD	Tumor
549	TCGA-44-6148-11	1.95179	2.06119	2.46994	0.868416	-3.38428	-2.72473	-3.90124	-5.86311	-3.70586	-3.96426	-4.03539	-3.66319	-1.99089	0	704	LUAD	Normal
550	TCGA-44-6774-01	2.6662	6.07667	5.05005	3.08384	-3.4612	-3.55561	-4.03353	-4.94801	-3.65322	-3.78654	-4.16506	-4.01975	-1.22885	0	658	LUAD	Tumor
551	TCGA-44-6775-01	2.44338	7.27845	3.53142	3.01483	-2.97982	-3.22643	-3.43474	-4.94801	-3.60794	-3.70564	-3.91974	-3.61847	-1.09773	0	705	LUAD	Tumor
552	TCGA-44-6776-01	2.98127	3.24857	4.06441	0.47633	-3.55681	-3.15715	-3.97963	-7.33819	-3.92447	-3.46782	-4.47436	-3.76289	-1.90756	0	2616	LUAD	Tumor
553	TCGA-44-6777-01	2.87174	4.15643	3.56925	2.81132	-3.03556	-3.10846	-3.33611	-4.9977	-3.46877	-3.35504	-3.9064	-3.35131	-1.26255	1	987	LUAD	Tumor
554	TCGA-44-6778-01	2.80077	3.29781	2.0835	0.519725	-3.08384	-3.32926	-3.94424	-5.85014	-3.47239	-3.64921	-4.38948	-3.98247	-1.9166	0	1864	LUAD	Tumor
555	TCGA-44-6778-11	2.47776	2.77466	2.86357	1.47027	-2.56337	-2.97982	-3.47258	-5.01594	-3.93896	-3.6322	-4.08734	-3.46877	-1.63106	0	1864	LUAD	Normal
556	TCGA-44-6779-01	2.46549	4.48666	3.86796	2.97982	-3.14921	-0.431967	-3.56844	-3.57308	-3.01336	-3.44876	-3.64626	-3.24088	-0.856001	1	500	LUAD	Tumor
557	TCGA-44-7659-01	3.04452	5.18797	4.72232	2.70836	-3.85693	-1.43128	-3.4529	-5.68709	-3.73047	-3.83369	-4.35826	-3.36253	-1.17083	0	691	LUAD	Tumor
558	TCGA-44-7660-01	2.27128	4.89575	4.04286	1.98203	-3.3999	-3.46384	-3.75839	-5.70574	-3.65788	-3.91207	-4.4909	-3.75097	-1.57898	0	592	LUAD	Tumor
559	TCGA-44-7661-01	2.71716	5.39587	4.27859	2.44008	-3.16193	-2.56803	-3.90345	-5.01693	-3.72164	-4.14186	-4.41964	-4.36412	-1.37216	1	557	LUAD	Tumor
560	TCGA-44-7662-01	2.57271	6.45114	4.94706	3.76538	-0.15712	-1.96154	-3.84527	-5.81776	-3.58604	-3.80728	-5.18465	-3.92671	-0.879172	0	218	LUAD	Tumor
561	TCGA-44-7667-01	2.86493	5.43455	5.18243	3.49248	-3.16512	-4.21278	-3.81541	-5.54988	-3.97886	-3.71812	-4.40047	-4.11759	-1.33199	0	1097	LUAD	Tumor
562	TCGA-44-7669-01	2.32886	4.84609	1.83946	1.19774	-2.81396	-3.55901	-3.73025	-5.21091	-3.76832	-3.86268	-4.35533	-3.58097	-1.72244	1	574	LUAD	Tumor
563	TCGA-44-7670-01	2.69338	4.50084	3.85598	2.86901	-2.87857	-2.93697	-3.55123	-5.36001	-3.73203	-3.65788	-4.48103	-4.06658	-1.39542	0	882	LUAD	Tumor
564	TCGA-44-7671-01	3.12246	4.06712	4.74713	1.75711	-2.9597	-1.82849	-3.52121	-5.06535	-3.53418	-3.34971	-3.91281	-3.64289	-1.17671	0	889	LUAD	Tumor
565	TCGA-44-7672-01	2.22409	5.05513	4.14499	3.17796	-2.98706	-2.91311	-3.42046	-5.2955	-3.57268	-3.60362	-4.41761	-3.33154	-1.24495	0	719	LUAD	Tumor
566	TCGA-44-8117-01	2.58917	4.45868	5.73736	3.31338	-3.33734	-3.07926	-3.8311	-5.45163	-3.79434	-4.33692	-4.60805	-4.45868	-1.39989	0	385	LUAD	Tumor
567	TCGA-44-8119-01	0.420172	-0.054829	-2.07884	-0.475144	-3.55821	-3.72981	-4.41322	-6.04885	-3.78814	-4.04019	-4.57373	-4.64158	-3.08186	0	285	LUAD	Tumor
568	TCGA-44-8120-01	2.23105	6.55824	9.70102	2.64788	-3.54943	-4.00584	-4.46528	-6.30964	-3.94424	-4.1665	-5.13827	-4.06604	-1.20892	0	260	LUAD	Tumor
569	TCGA-44-A479-01	2.71087	4.92353	3.33084	2.69836	-2.59036	-2.96543	-3.51281	-4.67664	-3.74873	-3.45855	-3.96886	-3.33101	-1.21573	0	486	LUAD	Tumor
570	TCGA-44-A47A-01	2.63817	5.54988	3.39698	4.20596	-2.43679	-1.61357	-3.44426	-4.56889	-3.68073	-3.54387	-3.63722	-3.11157	-0.853826	0	466	LUAD	Tumor
571	TCGA-44-A47B-01	2.21714	5.94251	3.77445	4.21784	-2.65396	-1.45182	-3.48806	-5.63397	-3.98376	-3.64794	-3.79711	-3.86076	-1.03045	0	287	LUAD	Tumor
572	TCGA-44-A47F-01	2.42695	5.23878	3.76991	2.41607	-3.0869	-3.25444	-3.52082	-5.05972	-3.67173	-3.83793	-3.7378	-3.64626	-1.33032	0	337	LUAD	Tumor
573	TCGA-44-A47G-01	2.70836	4.94233	3.32209	3.21373	-2.49911	-1.65349	-3.50717	-5.61618	-3.62907	-3.48135	-4.00871	-3.40813	-1.13473	0	351	LUAD	Tumor
574	TCGA-44-A4SS-01	2.8868	4.63846	3.83227	2.9215	-3.04601	-3.33681	-3.96503	-5.11958	-4.13732	-3.86507	-4.84298	-4.11088	-1.51205	0	415	LUAD	Tumor
575	TCGA-44-A4SU-01	2.77207	8.15337	4.98549	2.93415	-2.94121	-3.5175	-3.45817	-5.30446	-3.87036	-3.87664	-4.18801	-4.10226	-1.03446	1	409	LUAD	Tumor
576	TCGA-46-6025-01	3.57328	4.61531	3.55322	2.9215	-4.10781	-4.31428	-4.8359	-5.57907	-4.17403	-3.48499	-4.86037	-4.55999	-1.77109	0	324	LUSC	Tumor
577	TCGA-46-6026-01	0.955003	1.33478	-3.00309	-1.93418	-3.89243	-4.72519	-4.60767	-5.83642	-4.15528	-4.68342	-5.42934	-4.90127	-3.40654	0	423	LUSC	Tumor
578	TCGA-49-4487-01	2.28758	4.5296	3.47143	2.66007	-2.94263	-2.64302	-3.30126	-5.47896	-3.40136	-3.31164	-4.35598	-3.43158	-1.32648	1	855	LUAD	Tumor
579	TCGA-49-4488-01	2.83125	4.98549	4.75968	3.82288	-2.81661	-1.90886	-3.50912	-5.71123	-3.47982	-3.46915	-4.40952	-3.44707	-1.02934	1	869	LUAD	Tumor
580	TCGA-49-4488-11	2.15849	2.9215	3.14762	1.77849	-2.52526	-3.19901	-2.98706	-4.62415	-3.42675	-3.21062	-4.30073	-3.48231	-1.47915	1	869	LUAD	Normal
581	TCGA-49-4490-01	2.19644	4.80661	3.78357	2.2652	-2.86221	-1.87949	-3.60197	-5.44833	-3.47086	-3.63095	-4.01791	-3.62886	-1.29073	1	385	LUAD	Tumor
582	TCGA-49-4512-01	2.77207	3.00162	3.69889	3.39153	-2.88818	-2.48784	-2.87994	-4.72314	-3.14921	-3.68978	-4.17287	-3.84432	-1.2476	1	905	LUAD	Tumor
583	TCGA-49-4514-01	2.34981	4.71006	3.41162	2.5939	-3.21949	-3.29558	-3.85288	-5.51435	-3.52827	-3.85502	-4.39646	-3.77877	-1.53129	0	1700	LUAD	Tumor
584	TCGA-49-6742-01	3.11623	3.97732	3.25192	1.06367	-3.01925	-2.19546	-3.82406	-6.03222	-3.67408	-3.55721	-4.29446	-3.76357	-1.57926	1	488	LUAD	Tumor
585	TCGA-49-6743-01	2.63576	4.66592	4.17374	2.83125	-3.28119	-3.57651	-3.62949	-5.51297	-3.79136	-3.83251	-4.09893	-3.40465	-1.40175	0	1621	LUAD	Tumor
586	TCGA-49-6744-01	2.72852	4.73881	3.91429	2.47887	-3.47277	-3.20603	-3.83793	-5.86311	-3.96886	-3.73869	-4.45107	-3.90517	-1.54859	0	1683	LUAD	Tumor
587	TCGA-49-6745-01	2.51612	4.86846	4.67385	2.8366	-3.20505	-1.76121	-3.87543	-5.30626	-3.66447	-4.02636	-4.35565	-4.47576	-1.3146	0	522	LUAD	Tumor
588	TCGA-49-6745-11	2.35507	1.70119	2.1935	1.00411	-2.79159	-3.07013	-3.4561	-4.91468	-3.44258	-3.7223	-4.02557	-3.75321	-1.82686	0	522	LUAD	Normal
589	TCGA-49-6761-01	2.26317	3.96452	4.17664	2.73106	-3.08537	-3.06407	-3.72362	-5.49383	-3.48595	-4.14442	-4.20862	-4.2104	-1.52341	0	354	LUAD	Tumor
590	TCGA-49-6767-01	2.35613	5.71358	4.02954	3.32209	-3.10228	-3.55462	-3.28204	-5.46957	-3.72318	-3.99203	-4.29071	-3.87471	-1.32232	0	677	LUAD	Tumor
591	TCGA-49-AAQV-01	2.48784	4.89117	3.61206	3.52945	-3.13815	-4.10142	-4.14385	-6.77862	-3.86844	-3.88124	-5.20978	-4.41964	-1.75172	1	677	LUAD	Tumor
592	TCGA-49-AAR0-01	2.59154	4.44487	2.27839	2.08537	-2.97982	-2.50363	-4.00505	-5.80266	-3.79734	-3.76041	-4.57635	-4.09755	-1.67689	0	4765	LUAD	Tumor
593	TCGA-49-AAR2-01	2.05565	7.25594	3.3467	1.1692	-3.65703	-3.73624	-3.49614	-5.25551	-4.08652	-4.19241	-4.86037	-4.51767	-1.66453	0	2224	LUAD	Tumor
594	TCGA-49-AAR3-01	1.5475	5.40865	2.89369	3.71856	-1.24514	-2.35824	-4.02928	-5.50954	-4.34303	-4.34465	-4.44384	-4.44659	-1.42932	0	1893	LUAD	Tumor
595	TCGA-49-AAR4-01	2.28758	4.7851	4.33531	4.27859	-2.73487	-3.48729	-3.91627	-5.96653	-4.27334	-3.79067	-4.96376	-3.97989	-1.45217	1	879	LUAD	Tumor
596	TCGA-49-AAR9-01	2.56803	4.94706	3.72959	3.02368	-3.01925	-4.00976	-3.87954	-6.54442	-4.26564	-4.00296	-4.63419	-3.94248	-1.66916	1	260	LUAD	Tumor
597	TCGA-49-AARE-01	1.59653	6.24647	2.33617	3.78357	-3.01189	-3.37238	-4.09533	-5.70418	-4.34885	-3.97552	-4.64392	-4.09921	-1.60738	1	1229	LUAD	Tumor
598	TCGA-49-AARN-01	2.57975	4.34497	4.0617	3.49056	-3.41751	-3.82476	-4.11116	-5.26483	-3.94022	-4.15442	-4.58797	-3.73025	-1.54618	1	1135	LUAD	Tumor
599	TCGA-49-AARO-01	2.23305	4.92821	3.77445	3.64752	-2.93415	-2.67111	-3.97603	-5.35752	-3.9786	-4.11675	-4.31428	-3.6366	-1.36682	0	3759	LUAD	Tumor
600	TCGA-49-AARQ-01	2.24906	5.25609	4.06712	5.48098	1.03673	-0.176228	-4.16391	-5.0891	-4.15442	-3.9541	-4.53359	-4.10921	-0.674213	0	6732	LUAD	Tumor
601	TCGA-49-AARR-01	2.27128	4.59627	3.51379	2.4856	-3.13657	-3.53319	-4.47681	-4.83061	-4.26841	-3.93671	-4.94944	-4.53577	-1.73338	0	4992	LUAD	Tumor
602	TCGA-4A-A93W-01	2.66497	4.95182	3.67301	1.14422	-3.84574	-4.72931	-4.79797	-5.7286	-4.48173	-4.85813	-5.30566	-5.14906	-2.20518	0	4	KIRP	Tumor
603	TCGA-4A-A93X-01	2.68841	5.33963	4.15643	5.81103	-4.08185	-3.50485	-5.09902	-6.11424	-4.87524	-4.95897	-5.70731	-5.06381	-1.78415	0	390	KIRP	Tumor
604	TCGA-4A-A93Y-01	2.32991	5.30926	3.51769	3.94929	-3.63011	-3.95917	-4.62222	-5.94986	-4.62684	-4.73757	-5.41444	-4.66354	-1.8748	0	352	KIRP	Tumor
605	TCGA-4B-A93V-01	2.47887	6.73507	3.67944	3.36628	-3.47543	-3.46536	-4.21724	-5.97306	-4.17084	-4.19564	-4.52272	-4.63303	-1.5328	1	300	LUAD	Tumor
606	TCGA-4C-A93U-01	3.0915	5.47426	4.38087	3.59767	-4.09976	-4.41626	-3.65386	-5.7607	-4.46946	-4.32253	-5.47225	-4.85187	-1.70853	0	129	THCA	Tumor
607	TCGA-4E-A92E-01	2.76173	4.68583	2.70336	0.981429	-4.19123	-4.06197	-4.63381	-5.29729	-4.3968	-4.63419	-5.40737	-4.11004	-2.13336	0	13	UCEC	Tumor
608	TCGA-4G-AAZO-01	2.81926	4.2848	3.35024	5.19353	-3.81565	-3.36915	-4.96616	-5.70418	-4.8766	-4.82447	-5.59569	-4.68102	-1.84876	0	1177	CHOL	Tumor
609	TCGA-4G-AAZT-01	2.88406	4.67783	3.29437	1.23271	-3.54129	-3.98324	-4.9428	-5.30147	-4.98695	-5.21429	-5.54988	-4.81529	-2.18719	0	420	CHOL	Tumor
610	TCGA-4H-AAAK-01	3.13343	5.0964	3.64542	4.37757	-3.64016	-3.92198	-3.76222	-5.63472	-4.27828	-4.33051	-4.98646	-4.36119	-1.55522	0	348	BRCA	Tumor
611	TCGA-4J-AA1J-01	3.52356	5.53585	3.88245	2.4522	-4.24793	-4.37692	-5.2955	-6.09585	-4.51336	-5.29074	-5.08494	-5.54495	-2.08801	0	542	CESC	Tumor
612	TCGA-4K-AA1G-01	0.792017	-0.57235	-2.10508	-0.941528	-4.63924	-4.63769	-5.23591	-5.54918	-4.59287	-5.23533	-5.46557	-4.79926	-3.58183	0	436	TGCT	Tumor
613	TCGA-4K-AA1H-01	1.72698	1.40217	0	0.316346	-4.67266	-4.43938	-4.81268	-5.60663	-4.71006	-5.01992	-5.79351	-5.17691	-3.06552	0	518	TGCT	Tumor
614	TCGA-4K-AA1I-01	1.71406	0.930009	-0.875361	0.444368	-4.55298	-4.71536	-5.31107	-5.61913	-4.55962	-5.21034	-5.36187	-5.19744	-3.1929	0	3	TGCT	Tumor
615	TCGA-4K-AAAL-01	0.762259	-0.39192	-1.33904	-0.610858	-4.46389	-4.40315	-5.16867	-5.49247	-4.66592	-5.11428	-5.52125	-4.98063	-3.44915	0	483	TGCT	Tumor
616	TCGA-4L-AA1F-01	2.50137	5.18797	3.40612	2.78245	-4.32349	-4.63458	-5.23419	-6.00139	-5.46824	-5.42284	-5.69639	-4.92119	-2.3187	0	350	PRAD	Tumor
617	TCGA-4N-A93T-01	2.5184	4.96136	2.95257	2.3164	-4.01765	-4.20094	-4.73261	-5.36936	-4.19241	-4.66354	-5.4556	-4.66276	-2.04551	0	146	COAD	Tumor
618	TCGA-4P-AA8J-01	2.75659	5.33351	3.32733	2.50137	-4.29822	-4.33403	-4.81399	-5.54355	-4.355	-4.75674	-5.26133	-5.0234	-2.03896	0	102	HNSC	Tumor
619	TCGA-4R-AA8I-01	3.29781	5.47426	3.91182	1.57805	-4.0027	-3.65619	-4.66157	-5.66409	-4.27056	-4.71822	-5.56832	-5.12064	-1.95003	1	262	LIHC	Tumor
620	TCGA-4T-AA8H-01	2.64181	5.11217	3.88488	2.53328	-4.56443	-2.38161	-4.95372	-5.94802	-4.5741	-5.06023	-5.51022	-5.0531	-1.98944	0	385	COAD	Tumor
621	TCGA-4V-A9QI-01	2.0938	5.04499	3.7318	5.54285	-3.86196	-4.61569	-5.17691	-5.43979	-4.44246	-4.93243	-5.25088	-5.06381	-1.86421	0	2936	THYM	Tumor
622	TCGA-4V-A9QJ-01	3.31164	4.96136	3.74515	4.11395	-2.38696	-4.56258	-4.59552	-5.502	-4.56555	-4.66078	-5.54355	-4.85679	-1.7118	0	2849	THYM	Tumor
623	TCGA-4V-A9QL-01	2.95257	4.83282	3.60588	5.20472	-4.16968	-3.99177	-5.41961	-5.68246	-4.47576	-4.61953	-5.77374	-4.75256	-1.85743	0	1908	THYM	Tumor
624	TCGA-4V-A9QM-01	2.9483	4.59249	3.22197	4.92821	-4.26288	-4.28138	-4.73096	-5.54636	-4.48173	-4.66592	-5.14419	-4.69185	-1.84286	0	1253	THYM	Tumor
625	TCGA-4V-A9QN-01	2.44228	4.07256	2.68593	3.04003	-4.17374	-4.34142	-5.05921	-5.44833	-5.52818	-4.64821	-5.32376	-4.79926	-2.25678	0	970	THYM	Tumor
626	TCGA-4V-A9QQ-01	2.52869	4.91421	3.08231	5.58555	-4.57597	-4.67863	-3.34776	-5.36874	-5.03793	-4.80704	-5.54425	-3.99333	-1.77024	0	1572	THYM	Tumor
627	TCGA-4V-A9QR-01	2.39554	5.10164	3.57935	1.85812	-3.23057	-4.34368	-5.19577	-5.44767	-5.05158	-5.00951	-5.53236	-4.9561	-2.15272	0	780	THYM	Tumor
628	TCGA-4V-A9QS-01	2.55522	5.21599	3.28409	2.3435	-4.25707	-4.49374	-5.04145	-5.70106	-4.89163	-4.63303	-4.985	-4.95897	-2.13026	0	774	THYM	Tumor
629	TCGA-4V-A9QT-01	2.85004	4.81095	3.50795	4.55888	-4.6408	-4.46807	-5.43325	-5.75989	-4.81312	-5.11958	-5.52679	-5.27009	-2.10865	0	813	THYM	Tumor
630	TCGA-4V-A9QU-01	2.61891	5.19353	3.53932	4.06712	-4.37133	-4.24368	-4.96616	-5.88147	-4.9184	-5.03642	-5.58917	-5.14312	-2.0609	0	627	THYM	Tumor
631	TCGA-4V-A9QW-01	3.27557	5.11217	3.45629	4.47611	-4.05819	-4.3855	-4.94422	-5.82029	-4.51013	-4.62839	-5.63323	-4.9068	-1.88055	0	630	THYM	Tumor
632	TCGA-4V-A9QX-01	2.7929	5.57835	4.0835	5.66714	-4.45245	-4.77107	-5.0244	-5.75989	-4.94659	-5.06791	-5.09692	-4.23522	-1.76938	0	434	THYM	Tumor
633	TCGA-4W-AA9R-01	2.3593	5.30326	4.39746	2.77855	-4.30355	-4.43323	-4.7064	-5.45693	-4.47716	-4.79453	-5.41961	-4.16448	-1.90978	0	124	GBM	Tumor
634	TCGA-4W-AA9S-01	2.74378	5.21599	4.22082	5.07048	-4.5037	-4.73757	-4.40583	-5.67631	-4.70153	-5.16319	-5.54988	-4.79453	-1.85679	0	44	GBM	Tumor
635	TCGA-4W-AA9T-01	2.54018	5.21034	4.3067	4.63846	-4.46284	-3.99411	-5.34208	-5.38825	-4.87253	-4.82315	-5.37249	-4.12011	-1.80666	0	778	GBM	Tumor
636	TCGA-4X-A9F9-01	3.13029	4.42778	3.71417	5.23878	-3.86196	-4.55445	-5.14689	-5.5986	-5.06228	-4.79109	-5.12224	-4.66592	-1.8577	0	669	THYM	Tumor
637	TCGA-4X-A9FA-01	2.63938	4.86396	3.18441	4.35793	-4.45591	-4.49693	-5.50954	-5.67096	-4.70518	-4.24065	-4.80401	-4.72273	-1.96335	0	392	THYM	Tumor
638	TCGA-4X-A9FB-01	2.27941	5.0964	4.23582	5.0249	-4.15873	-4.38219	-5.30027	-5.44373	-5.31348	-4.68583	-5.71201	-4.79195	-1.9293	0	717	THYM	Tumor
639	TCGA-4X-A9FC-01	2.9201	4.30986	2.81794	4.86396	-4.44178	-4.33885	-5.47158	-5.96374	-4.59325	-5.06023	-5.45494	-5.00261	-2.11793	0	2072	THYM	Tumor
640	TCGA-4X-A9FD-01	2.8366	4.30986	2.31329	3.05201	-3.7494	-4.44487	-5.59134	-5.70028	-5.25261	-4.98209	-5.5527	-5.05564	-2.3181	0	1503	THYM	Tumor
641	TCGA-4Z-AA7M-01	3.16193	3.58137	1.3284	-0.446732	-4.45038	-4.55925	-5.19242	-5.79683	-4.69911	-4.78425	-5.29193	-4.45383	-2.63359	0	495	BLCA	Tumor
642	TCGA-4Z-AA7N-01	3.15556	5.09118	3.36271	2.60577	-3.30904	-3.88926	-4.27025	-5.44044	-4.46493	-4.92166	-5.73496	-4.76136	-1.88139	1	1367	BLCA	Tumor
643	TCGA-4Z-AA7O-01	3.21209	5.6295	3.42638	0.352608	-4.74089	-4.47331	-4.61378	-5.83301	-4.4288	-4.79926	-5.7518	-5.28186	-2.27518	0	512	BLCA	Tumor
644	TCGA-4Z-AA7Q-01	3.05653	4.77234	2.44668	3.01483	-4.11983	-2.9683	-4.11983	-5.68246	-4.72684	-5.20978	-5.31468	-5.11058	-1.99683	1	510	BLCA	Tumor
645	TCGA-4Z-AA7R-01	2.98706	4.59249	2.89507	-0.357295	-4.63652	-4.79668	-5.01942	-5.70809	-5.20809	-5.0964	-5.72622	-4.77998	-2.57117	1	522	BLCA	Tumor
646	TCGA-4Z-AA7S-01	3.19413	5.29729	3.86556	1.09543	-4.29916	-4.22561	-4.97	-5.51779	-4.63071	-5.17141	-5.62876	-4.93149	-2.16021	1	1064	BLCA	Tumor
647	TCGA-4Z-AA7W-01	3.22197	4.87751	3.30818	3.52356	-4.327	-3.93245	-5.54777	-5.85531	-4.87253	-4.88888	-5.78195	-5.23763	-2.12602	0	840	BLCA	Tumor
648	TCGA-4Z-AA7Y-01	3.15556	5.59279	4.0216	1.91756	-4.37461	-4.81399	-5.14906	-5.69173	-4.39114	-4.87751	-5.66105	-5.19075	-2.12186	0	1522	BLCA	Tumor
649	TCGA-4Z-AA80-01	3.11157	5.42804	3.59562	3.54129	-3.919	-4.36119	-4.68783	-5.78937	-4.77743	-5.23935	-5.50474	-4.9676	-1.96417	1	19	BLCA	Tumor
650	TCGA-4Z-AA81-01	3.20554	5.30926	3.91182	2.33095	-4.3978	-1.92804	-3.87567	-5.42025	-4.78852	-5.08131	-5.65726	-4.99525	-1.78221	1	1270	BLCA	Tumor
651	TCGA-4Z-AA82-01	3.75411	5.48773	3.92173	0.995674	-4.55372	-4.68102	-4.66671	-5.96003	-4.4075	-4.855	-5.684	-5.06996	-2.14323	1	1556	BLCA	Tumor
652	TCGA-4Z-AA83-01	3.3879	5.51504	3.87036	1.71809	-4.00714	-4.76389	-4.93997	-5.81945	-4.83767	-4.84032	-5.87883	-5.41961	-2.16796	0	2024	BLCA	Tumor
653	TCGA-4Z-AA84-01	2.77725	5.00015	3.5895	3.37166	-3.85264	-2.24104	-4.7125	-5.61397	-4.48067	-4.89575	-5.57333	-5.09483	-1.81051	0	460	BLCA	Tumor
654	TCGA-4Z-AA86-01	2.6613	4.89575	3.71636	3.6666	-3.90615	-3.51048	-5.09797	-5.22506	-4.48032	-4.94659	-5.35133	-4.70153	-1.85662	1	311	BLCA	Tumor
655	TCGA-4Z-AA87-01	3.30299	2.5622	0.843869	0.774019	-4.46772	-4.49232	-3.26438	-5.26191	-4.33435	-4.9816	-5.50816	-4.67903	-2.45887	0	1454	BLCA	Tumor
656	TCGA-4Z-AA89-01	3.09611	5.50132	4.3067	1.50452	-4.36054	-4.22651	-5.2262	-5.66714	-4.56926	-5.08494	-5.48031	-5.16812	-2.11453	0	1029	BLCA	Tumor
657	TCGA-50-5044-01	3.74069	4.80661	4.1393	2.03634	-1.93593	-2.64788	-3.60505	-5.09118	-3.63848	-3.6345	-4.22891	-4.04688	-1.17549	1	624	LUAD	Tumor
658	TCGA-50-5045-01	2.42586	4.56258	3.2536	3.21702	-3.30731	-2.52068	-4.2721	-4.96712	-4.01817	-4.0253	-4.36217	-4.22621	-1.52	1	2174	LUAD	Tumor
659	TCGA-50-5049-01	2.08257	3.86076	4.04554	2.80472	-3.30126	-2.97117	-4.16045	-5.22052	-3.88366	-3.92173	-4.63846	-4.36739	-1.63926	0	3094	LUAD	Tumor
660	TCGA-50-5051-01	2.35719	4.2755	3.73847	2.21319	-3.26827	-3.20832	-3.30402	-5.0304	-3.28614	-3.76222	-4.18188	-3.60732	-1.42202	1	478	LUAD	Tumor
661	TCGA-50-5055-01	2.16042	4.73881	3.77445	2.78767	-3.44164	-3.24857	-3.92198	-5.37752	-4.18743	-4.2452	-5.64745	-4.39646	-1.75041	1	1830	LUAD	Tumor
662	TCGA-50-5066-01	2.71338	4.75549	4.06984	3.08537	-3.10537	-2.73614	-4.02583	-5.96374	-4.13392	-4.21456	-4.80574	-5.09954	-1.62173	0	1442	LUAD	Tumor
663	TCGA-50-5066-02	2.16816	4.95182	4.42778	2.14311	-2.55058	-2.71087	-3.43679	-5.30866	-3.70128	-3.51281	-4.64548	-3.6859	-1.32179	0	1442	LUAD	Tumor
664	TCGA-50-5068-01	2.35086	4.90958	4.67385	2.43023	-3.54149	-3.80311	-3.96733	-5.35133	-3.98453	-3.85264	-5.24856	-3.82663	-1.60093	1	1499	LUAD	Tumor
665	TCGA-50-5072-01	2.65641	3.85598	2.90338	1.7522	-3.04302	-3.00162	-3.90075	-5.01346	-3.31773	-3.66043	-4.04796	-3.29712	-1.50951	1	250	LUAD	Tumor
666	TCGA-50-5930-01	2.54018	4.66988	2.36459	2.04368	-2.9215	-3.26303	0.339144	-6.02251	-3.44914	-3.56844	-4.06794	-4.12095	-1.288	1	282	LUAD	Tumor
667	TCGA-50-5930-11	2.68841	3.50795	3.86796	1.37691	-2.96543	-3.31895	0.404271	-6.14332	-3.67215	-3.86268	-3.84527	-3.401	-1.28027	1	282	LUAD	Normal
668	TCGA-50-5931-01	3.24857	4.84165	3.46574	0.633218	-2.88956	-3.69346	-3.2494	-5.69794	-3.57288	-3.6366	-4.27612	-3.55502	-1.53182	1	434	LUAD	Tumor
669	TCGA-50-5931-11	1.98203	3.63283	3.11623	2.01629	-2.81529	-3.51398	-3.64963	-5.08494	-3.54764	-3.77422	-4.41187	-4.00976	-1.67166	1	434	LUAD	Normal
670	TCGA-50-5932-01	2.09568	4.30355	4.059	0.198249	-2.34455	-3.15079	-3.36718	-5.34947	-3.61951	-2.80735	-4.01081	-3.68439	-1.47313	1	1235	LUAD	Tumor
671	TCGA-50-5932-11	2.09849	2.47664	2.42586	0.893719	-2.85815	-2.67357	-3.73958	-4.16131	-3.69867	-3.21686	-3.72296	-3.54844	-1.64374	1	1235	LUAD	Normal
672	TCGA-50-5933-01	0.239459	4.87298	4.14784	3.82523	-2.80209	-3.25595	-3.6666	-5.5527	-3.53438	-3.73158	-4.36936	-3.88682	-1.47616	1	2393	LUAD	Tumor
673	TCGA-50-5933-11	2.06489	1.91233	1.77519	0.858331	-2.48447	-3.20048	-3.52572	-4.47471	-3.51398	-3.55981	-3.82055	-3.39334	-1.78019	1	2393	LUAD	Normal
674	TCGA-50-5935-01	2.36565	5.40225	4.87751	3.55921	-2.49685	-3.05201	-3.57368	-5.83216	-3.7854	-3.8793	-3.94702	-3.35611	-1.14316	1	653	LUAD	Tumor
675	TCGA-50-5935-11	2.15464	3.4544	3.59562	1.61435	-3.15397	-2.92852	-3.61061	-6.09179	-3.54645	-3.75097	-4.22262	-3.33558	-1.65179	1	653	LUAD	Normal
676	TCGA-50-5936-01	2.17107	3.04601	2.21912	1.42033	-3.7715	-2.45994	-3.42842	-4.59779	-3.76855	-3.7276	-4.14158	-4.58384	-1.80189	1	257	LUAD	Tumor
677	TCGA-50-5936-11	2.31225	3.26202	2.69961	1.31779	-3.41015	-3.11312	-4.17345	-4.82798	-3.78929	-4.10642	-4.44144	-3.55561	-1.81882	1	257	LUAD	Normal
678	TCGA-50-5939-01	2.25007	4.35468	4.29728	3.26709	-3.61785	-2.60696	-3.82663	-5.36686	-4.14956	-3.68267	-4.3855	-4.20744	-1.47286	1	460	LUAD	Tumor
679	TCGA-50-5939-11	1.6852	3.89218	3.05201	1.66138	-2.90754	-3.53103	-4.02822	-5.41961	-4.11339	-4.03779	-4.41828	-4.3219	-1.87391	1	460	LUAD	Normal
680	TCGA-50-5941-01	2.51498	5.22734	4.64236	3.04901	-1.81758	-2.49798	-3.42972	-5.86051	-3.50756	-3.41034	-3.54526	-3.17378	-0.984086	0	1474	LUAD	Tumor
681	TCGA-50-5942-01	2.36141	4.41761	4.28169	2.72346	-3.0869	-3.40319	-3.67622	-6.21752	-3.62179	-3.71856	-4.1845	-3.72893	-1.48779	0	1847	LUAD	Tumor
682	TCGA-50-5944-01	2.4139	5.9063	4.59627	2.81396	-2.57858	-1.85727	-3.54189	-6.26457	-3.81262	-3.57368	-4.10392	-4.09976	-1.17515	0	1750	LUAD	Tumor
683	TCGA-50-5946-01	1.68201	4.44831	3.75411	3.35024	0.64291	-0.848266	-3.59072	-4.49126	-4.09727	-3.71702	-4.27118	-3.99879	-0.928076	0	1617	LUAD	Tumor
684	TCGA-50-5946-02	2.22012	5.38319	4.35144	2.59272	-2.05288	-1.32557	-3.63095	-5.11269	-3.52043	-3.82008	-4.67903	-3.71988	-1.1095	0	1617	LUAD	Tumor
685	TCGA-50-6590-01	2.77466	6.79908	4.45868	3.49248	-2.08911	-2.33199	-3.73225	-5.22222	-3.76448	-4.07311	-4.73674	-3.91677	-1.02848	1	1288	LUAD	Tumor
686	TCGA-50-6591-01	2.45441	4.1507	3.76312	2.24605	-2.28247	-2.94688	-3.78562	-5.40481	-3.52043	-3.7512	-4.37166	-3.45478	-1.40863	1	119	LUAD	Tumor
687	TCGA-50-6591-11	2.72852	2.3456	1.75384	1.32911	-3.08996	-3.70193	-3.47258	-5.27009	-3.62511	-3.56643	-4.37264	-3.58218	-1.87699	1	119	LUAD	Normal
688	TCGA-50-6592-01	2.33931	4.84165	4.65409	3.66022	-2.92711	-3.53122	-3.42139	-5.86485	-3.18781	-3.65195	-4.23281	-3.85383	-1.26464	1	777	LUAD	Tumor
689	TCGA-50-6592-11	1.98114	3.49634	3.0671	2.3477	-3.2632	-3.32558	-3.40411	-4.56295	-3.74047	-3.92546	-3.81401	-3.87133	-1.58457	1	777	LUAD	Normal
690	TCGA-50-6593-01	2.32262	4.54784	4.18246	2.49911	-2.95827	-3.05201	-3.65026	-5.6377	-3.97449	-3.89634	-4.68023	-3.65682	-1.49618	1	336	LUAD	Tumor
691	TCGA-50-6593-11	1.46361	4.04019	3.36271	1.90538	-2.68841	-3.54268	-3.40027	-5.65878	-3.86676	-3.67794	-4.21575	-4.24398	-1.71022	1	336	LUAD	Normal
692	TCGA-50-6594-01	3.19901	5.91527	4.67783	3.50795	-3.0671	-3.88828	-3.89267	-6.39539	-3.80265	-3.20881	-3.73936	-3.58381	-1.18983	1	370	LUAD	Tumor
693	TCGA-50-6594-11	2.1701	2.86493	3.61	2.05842	-3.28768	-3.31286	-3.68116	-5.9712	-3.63367	-3.88294	-4.7851	-3.78334	-1.80287	1	370	LUAD	Normal
694	TCGA-50-6595-01	2.6022	4.00322	3.85598	2.9483	-2.52526	-1.90278	-3.51671	-5.29014	-3.41456	-3.4225	-4.17577	-3.7512	-1.21577	1	189	LUAD	Tumor
695	TCGA-50-6597-01	2.39554	5.23305	3.55322	3.95182	-2.16816	-0.57355	-3.76335	-4.86306	-3.71351	-3.80797	-4.39047	-3.75366	-0.991677	1	1268	LUAD	Tumor
696	TCGA-50-6673-01	2.10697	3.72076	3.35735	2.5529	-2.07046	-1.60349	-3.43269	-4.43186	-3.33998	-3.43866	-3.9727	-3.7681	-1.19333	1	22	LUAD	Tumor
697	TCGA-50-7109-01	2.36565	4.90035	3.02368	2.20628	-3.25881	-2.33408	-3.66128	-4.758	-3.73535	-4.15013	-4.65488	-3.85097	-1.4923	1	308	LUAD	Tumor
698	TCGA-50-8457-01	2.39662	4.1593	3.71198	2.67111	-3.22775	-2.99287	-3.50194	-5.21655	-3.65619	-3.84883	-4.30607	-3.67365	-1.45707	0	1125	LUAD	Tumor
699	TCGA-50-8459-01	2.77077	4.76389	4.30041	2.30503	-3.00309	-3.64542	-2.97549	-4.46946	-3.47982	-3.92074	-4.90219	-4.16795	-1.36867	0	1119	LUAD	Tumor
700	TCGA-50-8460-01	2.46549	4.059	2.84465	3.42268	-3.09765	-2.06304	-3.43084	-4.93384	-3.5751	-3.77763	-4.09755	-3.46233	-1.30385	0	829	LUAD	Tumor
701	TCGA-51-6867-01	3.47715	5.40865	4.34497	3.55322	-4.4363	-4.39513	-4.7413	-5.71831	-4.73219	-5.19577	-5.45759	-4.77149	-1.88867	1	1856	LUSC	Tumor
702	TCGA-52-7622-01	3.34316	4.07529	3.00748	1.59885	-4.13222	-4.01896	-4.43562	-5.4689	-4.28728	-4.78553	-5.08806	-4.96904	-2.09674	0	862	LUSC	Tumor
703	TCGA-52-7809-01	3.65174	4.72232	3.97989	2.16236	-3.4722	-3.85097	-4.68663	-5.87533	-4.9105	-5.0289	-5.44307	-5.03692	-1.98235	1	166	LUSC	Tumor
704	TCGA-52-7810-01	3.05201	5.33963	3.80658	1.34188	-4.59061	-4.09285	-4.19652	-5.84584	-3.74158	-4.72931	-5.4556	-5.25667	-2.03074	0	923	LUSC	Tumor
705	TCGA-52-7811-01	3.02961	5.19353	3.27897	2.41173	-3.84408	-3.97039	-4.28635	-5.59134	-3.77263	-4.93572	-5.22222	-4.70721	-1.86801	1	266	LUSC	Tumor
706	TCGA-52-7812-01	3.04601	5.0964	3.90197	3.35202	-4.1593	-4.13647	-4.91421	-5.51779	-4.39813	-4.93384	-5.07718	-4.19858	-1.82826	1	835	LUSC	Tumor
707	TCGA-53-7624-01	2.39662	4.94233	3.95689	3.87761	-1.77024	-0.732043	-3.78037	-5.72305	-4.0116	-3.86411	-4.34432	-3.96146	-1.08448	1	1043	LUAD	Tumor
708	TCGA-53-7626-01	2.53328	3.86556	5.0964	2.31536	-3.24321	-3.62907	-3.67644	-6.32853	-3.99048	-4.08487	-4.77998	-4.07093	-1.66608	1	929	LUAD	Tumor
709	TCGA-53-7813-01	2.37948	6.16978	3.87277	2.45994	-3.33136	-2.68098	-3.48422	-5.01693	-3.57348	-3.69954	-4.02398	-3.79296	-1.22679	0	424	LUAD	Tumor
710	TCGA-53-A4EZ-01	2.62732	5.11217	3.9292	3.28751	-2.9683	-3.42268	-3.74649	-5.05717	-3.85526	-3.84645	-4.11759	-3.73936	-1.31643	0	1071	LUAD	Tumor
711	TCGA-55-5899-01	2.62972	4.19711	0.976906	0.262717	-3.96886	-3.96707	-3.96222	-5.02839	-4.01081	-4.2104	-4.44109	-4.43084	-2.16277	0	930	LUAD	Tumor
712	TCGA-55-6543-01	2.20037	4.82842	3.74069	3.43567	-2.92571	-3.5405	-4.08844	-5.45759	-3.67558	-3.61123	-4.23221	-3.27336	-1.38329	0	435	LUAD	Tumor
713	TCGA-55-6642-01	2.95399	4.58872	3.79273	2.59864	-2.58681	-3.50815	-3.80612	-5.2126	-3.65958	-3.84883	-4.06902	-3.7806	-1.37813	0	2449	LUAD	Tumor
714	TCGA-55-6712-01	2.47664	5.50816	3.8089	2.75659	-2.98561	-2.11737	-3.69672	-5.70809	-3.78357	-3.83321	-4.18655	-4.03566	-1.31637	1	171	LUAD	Tumor
715	TCGA-55-6968-01	2.71716	4.90035	2.94121	1.64405	-2.7222	-3.42083	-3.30109	-4.48631	-3.58869	-3.37616	-3.91826	-3.31999	-1.32756	1	1293	LUAD	Tumor
716	TCGA-55-6969-01	1.94649	2.70211	3.11623	2.05749	-3.24974	-0.764733	-3.66895	-3.95714	-3.12246	-3.53438	-3.53951	-3.73291	-1.31229	0	1239	LUAD	Tumor
717	TCGA-55-6970-01	2.9243	4.83282	4.46215	1.64091	-3.41567	-2.82458	-4.11619	-5.35256	-3.70193	-3.77331	-4.51408	-4.28978	-1.51066	1	464	LUAD	Tumor
718	TCGA-55-6971-01	2.55987	4.23281	4.12799	1.80004	-3.78288	-2.5622	-3.57752	-5.17746	-3.73802	-3.76561	-4.60919	-3.9282	-1.53503	0	1400	LUAD	Tumor
719	TCGA-55-6972-01	2.72852	6.04689	4.73054	0.532848	-2.71716	-4.18889	0.848895	-6.90592	-3.51535	-3.91281	-4.80099	-3.05352	-1.18391	1	1632	LUAD	Tumor
720	TCGA-55-6975-01	1.92804	5.35195	0.857701	1.15973	-3.45685	-2.2886	-2.86221	-4.68023	-3.75951	-3.46972	-4.01896	-4.59061	-1.65244	1	118	LUAD	Tumor
721	TCGA-55-6978-01	2.33408	4.46215	3.36271	2.9215	-2.6406	-2.1984	-3.4381	-5.06586	-3.32768	-3.16832	-3.88828	-3.6067	-1.18779	1	176	LUAD	Tumor
722	TCGA-55-6979-01	2.66742	5.36437	3.40795	3.34316	-1.19093	-2.27636	-3.48998	-5.09745	-3.53615	-3.56021	-3.7201	-3.64457	-0.977737	1	237	LUAD	Tumor
723	TCGA-55-6980-01	2.31536	4.90958	3.24522	2.68098	-2.76173	-1.59112	-3.79849	-4.82053	-3.32436	-3.47372	-3.83628	-3.42361	-1.15656	0	2109	LUAD	Tumor
724	TCGA-55-6981-01	2.28145	3.45064	2.68345	2.54943	-2.35191	-2.57506	-3.12403	-4.67544	-3.23439	-3.27948	-3.40209	-3.11157	-1.23242	1	1379	LUAD	Tumor
725	TCGA-55-6982-01	2.09099	5.60737	3.74292	2.68593	-1.00281	-2.05934	-3.85574	-5.39142	-3.97398	-3.67023	-4.54234	-4.31175	-1.22337	1	995	LUAD	Tumor
726	TCGA-55-6983-01	2.01719	3.79044	2.73106	1.92192	-2.53903	-3.16832	-3.14921	-4.54307	-3.37634	-3.60033	-3.51204	-2.86629	-1.35783	0	2823	LUAD	Tumor
727	TCGA-55-6984-01	2.31432	3.44689	2.8595	2.20431	-2.77466	-2.80999	-3.4682	-4.80142	-3.34316	-3.47734	-3.81658	-3.16512	-1.40262	1	760	LUAD	Tumor
728	TCGA-55-6985-01	1.95799	5.64444	2.72094	2.29269	-3.52121	-3.59317	-4.059	-4.13959	-3.76561	-3.60814	-5.14743	-4.22112	-1.61993	0	1233	LUAD	Tumor
729	TCGA-55-6986-01	2.21121	5.6295	3.39698	2.59627	-3.63178	-3.47772	-3.29317	-4.88797	-4.09699	-3.79642	-3.79711	-4.02822	-1.43128	0	3261	LUAD	Tumor
730	TCGA-55-6987-01	2.26014	3.70542	2.13832	2.32782	-2.99433	-2.46883	-3.33928	-4.73178	-3.37796	-3.27438	-3.50233	-3.30679	-1.38033	0	2137	LUAD	Tumor
731	TCGA-55-7227-01	2.52297	4.89117	3.4153	2.76431	-3.04003	-0.523898	-3.74292	-4.62453	-3.6509	-3.81401	-4.67226	-4.32031	-1.23293	1	952	LUAD	Tumor
732	TCGA-55-7281-01	3.01189	6.3634	3.35557	2.28655	-3.45421	-4.01029	-3.58584	-4.67306	-3.42898	-3.66767	-4.41727	-4.06848	-1.35736	0	872	LUAD	Tumor
733	TCGA-55-7283-01	2.46216	4.26319	3.36092	2.8366	-2.69711	-2.95257	-3.31199	-4.07638	-3.73358	-3.4919	-4.513	-3.48691	-1.27838	0	609	LUAD	Tumor
734	TCGA-55-7284-01	3.48864	4.2848	6.644	1.84792	-3.04003	-4.20803	-3.54189	-6.55269	-3.54784	-3.91059	-4.5087	-3.81215	-1.40471	1	243	LUAD	Tumor
735	TCGA-55-7570-01	1.49779	1.97846	-0.87094	-0.0438613	-3.17699	-3.27523	-3.15715	-4.58009	-3.81821	-4.02451	-4.53978	-3.36181	-2.28103	0	824	LUAD	Tumor
736	TCGA-55-7573-01	2.38375	4.56258	3.5834	2.5774	-2.84734	-2.71338	-3.60362	-4.57038	-3.51613	-3.78425	-4.24368	-4.11899	-1.35755	0	487	LUAD	Tumor
737	TCGA-55-7574-01	2.72473	4.92353	3.97732	2.57037	-3.78562	-2.95399	-3.41622	-4.74421	-3.5991	-3.64268	-4.25676	-3.80844	-1.33426	1	995	LUAD	Tumor
738	TCGA-55-7576-01	3.1209	5.72147	4.32253	3.00309	-3.07013	-2.9173	-3.61289	-4.92914	-3.60526	-3.59849	-4.40616	-3.53773	-1.12576	0	670	LUAD	Tumor
739	TCGA-55-7724-01	1.7686	4.33853	3.05051	2.00361	-3.10073	-3.2223	-3.89854	-5.16593	-3.66192	-3.64499	-4.26933	-3.47429	-1.6064	0	705	LUAD	Tumor
740	TCGA-55-7725-01	2.45109	4.26012	2.9187	3.3467	-2.44228	-3.10692	-3.28477	-4.22861	-3.58218	-3.43381	-3.64478	-3.66831	-1.20125	0	442	LUAD	Tumor
741	TCGA-55-7726-01	2.12592	4.81966	3.41346	2.90894	-3.44876	-3.24038	-3.63199	-5.06125	-3.55681	-3.64247	-4.18363	-3.75277	-1.43751	0	652	LUAD	Tumor
742	TCGA-55-7727-01	2.0863	3.3538	3.04751	2.26014	-2.95542	-2.64181	-3.2541	-4.47786	-3.33242	-3.55442	-4.00741	-3.75321	-1.43574	0	119	LUAD	Tumor
743	TCGA-55-7728-01	1.53159	4.50798	3.67515	2.49347	-2.89646	-3.79434	-3.93696	-5.11428	-3.75389	-3.82195	-4.41053	-3.83982	-1.61334	0	704	LUAD	Tumor
744	TCGA-55-7815-01	2.27026	5.01992	3.88003	2.16526	-2.96543	-3.54427	-4.10198	-5.20697	-3.63053	-3.91429	-3.85622	-3.2681	-1.42936	0	773	LUAD	Tumor
745	TCGA-55-7816-01	2.00271	5.33963	4.11395	2.09099	-3.04302	-3.25831	-3.58076	-4.53942	-3.69216	-3.43959	-4.26687	-3.41714	-1.3075	1	468	LUAD	Tumor
746	TCGA-55-7903-01	2.64909	3.78585	3.22858	3.19413	-2.92571	-1.32415	-3.50271	-5.23076	-3.48365	-3.71066	-4.54344	-4.05495	-1.32653	0	567	LUAD	Tumor
747	TCGA-55-7907-01	2.58799	4.82403	3.02221	3.47334	-2.83392	-2.94263	-3.52297	-4.85545	-3.70979	-3.46707	-3.75524	-3.2057	-1.19877	1	343	LUAD	Tumor
748	TCGA-55-7910-01	1.9973	5.19912	3.80195	2.94688	-3.10382	-3.63597	-3.70019	-4.65527	-3.68396	-3.51457	-4.1232	-3.60649	-1.33985	0	1040	LUAD	Tumor
749	TCGA-55-7911-01	2.11548	4.0216	3.24188	2.26925	-3.61826	-2.10132	-3.36342	-5.1297	-3.66959	-4.16506	-4.22561	-3.16512	-1.48249	0	537	LUAD	Tumor
750	TCGA-55-7913-01	3.18603	6.46411	6.7195	2.25712	-4.14328	-3.58889	-4.23041	-6.20872	-3.9357	-4.08404	-4.80358	-4.20922	-1.38142	1	561	LUAD	Tumor
751	TCGA-55-7914-01	2.32158	4.31302	3.18118	2.06027	-2.89231	-3.05352	-3.76019	-5.22962	-3.58157	-4.08404	-4.5062	-3.59931	-1.56923	1	187	LUAD	Tumor
752	TCGA-55-7994-01	1.72941	4.54784	3.54924	3.62657	-3.27319	-0.61931	-3.44015	-4.85321	-3.65725	-3.57348	-4.24398	-3.64352	-1.15425	0	603	LUAD	Tumor
753	TCGA-55-7995-01	2.0938	5.57118	4.41086	3.36092	-3.06558	-3.11157	-3.92148	-5.4857	-4.04822	-4.07611	-4.39447	-3.96707	-1.38612	0	889	LUAD	Tumor
754	TCGA-55-8085-01	3.54129	9.70102	5.87095	2.57271	-3.64058	-2.1556	-3.81239	-4.97193	-3.78037	-4.22531	-4.86846	-4.32891	-0.841464	0	904	LUAD	Tumor
755	TCGA-55-8087-01	2.67111	6.00808	4.71822	2.83928	-3.35362	-3.76764	-3.91875	-5.21655	-3.90689	-3.91603	-4.43425	-3.91677	-1.34948	0	462	LUAD	Tumor
756	TCGA-55-8089-01	2.81529	5.65197	4.35793	2.63817	-3.75434	-3.334	-3.97398	-6.21752	-3.71241	-3.93896	-4.8825	-3.69563	-1.50383	1	702	LUAD	Tumor
757	TCGA-55-8090-01	1.89672	5.08079	4.59249	2.23704	-3.31112	-2.30194	-4.08899	-5.97306	-3.91999	-4.19035	-4.40851	-3.91578	-1.52523	1	598	LUAD	Tumor
758	TCGA-55-8091-01	2.55406	5.88852	4.22981	2.9987	-3.5757	-3.60259	-3.92795	-7.43365	-3.52023	-3.93145	-4.77446	-4.1974	-1.6077	0	600	LUAD	Tumor
759	TCGA-55-8092-01	1.93242	5.14419	4.79797	3.03556	-3.07926	-0.727125	-3.91578	-7.41087	-3.68267	-3.47201	-4.76769	-4.49232	-1.38646	1	154	LUAD	Tumor
760	TCGA-55-8094-01	3.0163	4.90495	3.62241	3.16352	-3.36592	-2.51612	-3.42194	-6.1256	-3.82663	-4.00688	-4.19711	-4.13307	-1.40717	0	541	LUAD	Tumor
761	TCGA-55-8096-01	2.43789	9.47834	4.20892	3.54328	-2.90061	-3.28238	-3.27149	-6.00617	-4.05145	-4.16564	-4.49303	-4.33949	-1.07015	1	719	LUAD	Tumor
762	TCGA-55-8097-01	2.62131	5.31529	5.72939	2.43789	-3.5405	-3.61061	-3.37742	-5.52194	-3.75771	-3.58218	-4.8766	-4.37428	-1.37811	0	476	LUAD	Tumor
763	TCGA-55-8203-01	2.65396	5.01992	3.56322	2.55058	-3.85288	-2.99287	-3.88366	-6.58062	-3.95207	-4.04099	-4.79625	-4.4237	-1.72795	0	547	LUAD	Tumor
764	TCGA-55-8204-01	2.65275	5.00507	5.72147	2.33722	-3.47486	-3.36253	-4.35208	-6.21201	-3.73336	-4.47156	-4.94564	-4.94659	-1.64851	0	515	LUAD	Tumor
765	TCGA-55-8205-01	2.05472	4.87751	4.02954	2.89922	-3.36521	-2.36671	-3.90664	-6.02445	-3.65894	-3.89316	-4.69749	-3.42102	-1.45605	0	599	LUAD	Tumor
766	TCGA-55-8206-01	2.42913	5.56405	5.40865	2.60102	-3.45365	-5.15665	-3.77399	-6.58911	-3.79665	-4.25584	-5.10426	-4.27457	-1.70016	0	888	LUAD	Tumor
767	TCGA-55-8207-01	2.63938	5.0249	4.86846	3.65174	-3.35291	-3.91677	-4.08982	-5.90273	-3.98066	-4.00584	-4.67306	-4.14956	-1.49057	0	977	LUAD	Tumor
768	TCGA-55-8208-01	3.00016	4.37757	4.90958	2.39232	-3.90788	-3.53083	-4.41221	-5.76233	-3.7212	-3.7015	-4.61531	-4.40382	-1.61462	0	674	LUAD	Tumor
769	TCGA-55-8299-01	2.49798	4.28791	2.99724	2.08724	-3.16832	-3.24138	-3.47772	-4.38583	-3.3554	-3.65661	-4.0835	-3.90911	-1.45062	1	469	LUAD	Tumor
770	TCGA-55-8301-01	2.09755	4.97579	4.45176	2.4215	-2.4666	-2.46105	-3.73958	-4.80574	-3.46101	-3.67837	-4.39947	-4.03646	-1.25847	0	534	LUAD	Tumor
771	TCGA-55-8302-01	2.21121	3.33435	3.3414	2.33931	-3.11779	-3.55143	-3.41751	-5.27244	-3.72362	-3.65365	-4.60881	-3.93445	-1.67112	0	478	LUAD	Tumor
772	TCGA-55-8505-01	2.20923	4.78938	3.28922	2.7553	-3.55681	-3.00162	-3.87109	-5.61397	-3.8694	-3.70411	-4.30418	-4.16103	-1.58659	0	440	LUAD	Tumor
773	TCGA-55-8506-01	2.47106	4.88205	3.86556	2.93415	-3.06558	-3.05051	-3.57793	-5.25551	-3.96707	-3.84408	-4.41221	-3.86196	-1.40684	0	11	LUAD	Tumor
774	TCGA-55-8507-01	2.18372	4.38749	3.36807	2.57858	-0.488791	-1.19502	-3.80057	-4.69185	-3.81053	-4.07066	-4.72191	-4.12489	-1.19886	0	418	LUAD	Tumor
775	TCGA-55-8508-01	2.36989	5.87095	3.65809	2.29167	-3.42935	-3.05352	-4.03167	-4.84787	-4.0693	-3.93871	-4.77616	-3.82218	-1.48151	0	617	LUAD	Tumor
776	TCGA-55-8510-01	2.50476	5.21034	4.41761	2.60102	-3.00895	-3.1995	-3.64205	-4.76052	-3.70411	-3.7358	-3.9579	-3.97116	-1.27052	0	539	LUAD	Tumor
777	TCGA-55-8511-01	2.26014	5.00015	3.98247	2.52183	-3.96019	-2.7336	-3.6366	-4.74172	-4.01896	-4.00009	-4.38186	-3.88609	-1.46621	0	552	LUAD	Tumor
778	TCGA-55-8512-01	2.77855	4.39746	2.85409	1.59498	-3.26556	-3.68417	-4.00348	-5.35566	-3.80589	-3.80242	-4.67903	-3.94148	-1.74272	1	607	LUAD	Tumor
779	TCGA-55-8513-01	2.36989	3.60794	4.371	1.45108	-3.77377	-3.29523	-4.14186	-4.91607	-4.2107	-3.85884	-5.01198	-4.07556	-1.79034	0	791	LUAD	Tumor
780	TCGA-55-8514-01	2.69711	6.02736	4.21784	2.01356	-3.21275	-2.86357	-3.99255	-4.87705	-3.90591	-4.06631	-4.53177	-4.24854	-1.39521	0	520	LUAD	Tumor
781	TCGA-55-8614-01	2.17301	5.57835	4.3067	1.67009	-3.20783	-3.92546	-3.57692	-5.67172	-3.75411	-3.94777	-4.32063	-4.10031	-1.56472	0	536	LUAD	Tumor
782	TCGA-55-8615-01	2.57271	5.16046	3.69455	2.2221	-2.97405	-3.53241	-3.48921	-5.59206	-3.68245	-3.62137	-4.28231	-3.87591	-1.45	0	446	LUAD	Tumor
783	TCGA-55-8616-01	2.24104	5.0964	4.70194	2.77466	-0.0519426	-0.298253	-3.86772	-5.41251	-3.83722	-3.89316	-4.61148	-4.13959	-0.941487	0	48	LUAD	Tumor
784	TCGA-55-8619-01	2.28451	4.89117	3.45252	2.16816	-3.51106	-3.36288	-3.98789	-5.07408	-4.12855	-4.07174	-4.81095	-4.26564	-1.70137	0	416	LUAD	Tumor
785	TCGA-55-8620-01	2.62131	4.82842	3.07773	1.08614	-3.5031	-3.38736	-4.01712	-5.79683	-4.33211	-3.991	-4.3998	-3.81495	-1.80239	1	375	LUAD	Tumor
786	TCGA-55-8621-01	2.35191	4.42438	4.13364	1.65743	-2.90477	-3.28529	-3.66085	-4.85679	-3.83251	-3.80705	-4.65252	-3.88197	-1.5262	0	515	LUAD	Tumor
787	TCGA-55-A48X-01	2.50024	3.34847	3.08843	2.39447	-2.53213	-2.76044	-3.46801	-4.75214	-3.67708	-3.78105	-4.00427	-3.53162	-1.43126	0	689	LUAD	Tumor
788	TCGA-55-A48Y-01	2.31019	4.51156	3.17796	3.18764	-2.44118	-2.86493	-3.56162	-4.94706	-3.74248	-3.57874	-3.82078	-3.64478	-1.28452	0	630	LUAD	Tumor
789	TCGA-55-A48Z-01	2.69089	6.26913	4.7851	2.67851	-3.20603	-3.39863	-4.06848	-5.30147	-3.86435	-4.07311	-4.25097	-3.80751	-1.29558	0	651	LUAD	Tumor
790	TCGA-55-A490-01	2.98996	5.13881	3.44876	2.49459	-3.07317	-1.64483	-3.51828	-5.47493	-3.38283	-3.55801	-4.28728	-3.41843	-1.19047	1	99	LUAD	Tumor
791	TCGA-55-A491-01	2.75916	4.30355	2.88406	3.63074	-2.46772	-3.31199	-3.34016	-5.10795	-3.53576	-3.31373	-3.88585	-3.54248	-1.24401	0	626	LUAD	Tumor
792	TCGA-55-A492-01	2.35824	4.59627	3.73624	2.67974	-3.03854	-2.99724	-3.51574	-5.36686	-3.77969	-3.70848	-3.73047	-3.0311	-1.31647	0	596	LUAD	Tumor
793	TCGA-55-A493-01	2.52755	5.29729	3.3186	3.42824	-2.49798	-2.72979	-3.36288	-4.78767	-3.72981	-3.86292	-4.22861	-3.50523	-1.17777	0	28	LUAD	Tumor
794	TCGA-55-A494-01	2.49234	4.76389	3.87277	3.21867	-2.77466	-2.64666	-3.60958	-4.15557	-3.84479	-3.48403	-3.79987	-3.32348	-1.10758	0	481	LUAD	Tumor
795	TCGA-55-A4DF-01	2.304	4.52597	3.84171	3.22197	0.696479	-0.807582	-3.28307	-5.72701	-3.51515	-3.28802	-4.15557	-3.23073	-0.784751	1	614	LUAD	Tumor
796	TCGA-55-A4DG-01	2.61173	4.8866	3.47906	3.07773	-0.471588	-1.29667	-3.56583	-5.96467	-3.39662	-3.44071	-4.09782	-3.60732	-0.982176	0	608	LUAD	Tumor
797	TCGA-55-A57B-01	2.53788	4.77658	4.36772	3.05352	-3.32838	-0.671464	-3.84622	-5.53166	-3.769	-3.9546	-4.56221	-4.19652	-1.26036	0	546	LUAD	Tumor
798	TCGA-56-5897-01	3.88974	5.16593	3.52945	1.27151	-3.62907	-2.85273	-5.10847	-5.49996	-4.46911	-4.23341	-5.98716	-5.25319	-1.93137	0	378	LUSC	Tumor
799	TCGA-56-5898-01	3.40246	4.71822	3.16193	0.181441	-4.69668	-4.85679	-5.01346	-6.13913	-4.51659	-4.94469	-5.42414	-5.16538	-2.44107	0	555	LUSC	Tumor
800	TCGA-56-6545-01	3.76086	4.64236	3.13972	2.7656	-4.41187	-4.16824	-3.79136	-5.63546	-4.15184	-4.56073	-5.17856	-4.53541	-1.84374	0	666	LUSC	Tumor
801	TCGA-56-6546-01	3.07469	4.67385	2.54018	1.97488	-4.37955	-4.65999	-5.44504	-5.95447	-4.36445	-4.64743	-5.73896	-5.30746	-2.35281	0	NA	LUSC	Tumor
802	TCGA-56-7221-01	1.00346	4.20005	2.27941	1.43347	-3.88561	-3.86364	-4.7355	-4.89163	-4.39347	-4.29165	-5.12756	-4.61225	-2.24041	0	608	LUSC	Tumor
803	TCGA-56-7222-01	3.35914	5.0249	4.60386	3.00748	-0.699537	0.3978	-4.96376	-5.94343	-4.38815	-5.46623	-5.37877	-5.01693	-1.28864	1	562	LUSC	Tumor
804	TCGA-56-7223-01	3.23355	5.36437	3.82523	1.91407	-4.16016	-3.9455	-5.15285	-5.72463	-4.50191	-5.78524	-5.50337	-4.93997	-2.1147	1	442	LUSC	Tumor
805	TCGA-56-7579-01	3.74739	5.57835	4.2848	1.22033	-4.36184	-4.766	-3.93921	-5.90899	-4.13817	-4.35144	-5.61545	-4.95897	-1.9341	1	951	LUSC	Tumor
806	TCGA-56-7580-01	3.18603	5.30926	3.66234	2.11548	-4.38649	-4.58835	-4.3638	-5.96096	-4.44452	-5.06125	-5.62209	-4.66157	-2.06799	0	925	LUSC	Tumor
807	TCGA-56-7582-01	3.60382	5.05513	4.32891	1.60194	-4.19711	-4.26995	-4.80574	-5.83898	-4.5648	-4.92961	-5.40353	-4.83767	-2.02146	0	601	LUSC	Tumor
808	TCGA-56-7730-01	3.35735	5.03994	3.62657	1.19161	-4.10615	-3.89805	-4.4363	-5.67172	-4.63536	-4.66909	-5.32013	-4.76473	-2.02384	1	198	LUSC	Tumor
809	TCGA-56-7731-01	3.61619	5.07563	3.88003	1.65349	-4.37428	-4.29477	-4.60348	-5.91708	-4.31396	-4.86172	-5.32924	-4.79024	-2.02162	1	3	LUSC	Tumor
810	TCGA-56-7822-01	2.90338	5.54285	3.85359	2.11169	-3.86507	-4.3998	-4.15242	-5.69328	-3.97938	-5.0254	-5.37187	-4.58948	-1.88876	1	532	LUSC	Tumor
811	TCGA-56-7823-01	3.13972	5.0964	3.66022	3.89952	-4.00793	-4.32444	-4.58158	-5.84669	-5.00655	-5.01743	-5.47426	-4.65488	-1.92649	0	1011	LUSC	Tumor
812	TCGA-56-8082-01	3.04601	4.69789	3.6666	0.264463	-3.95816	-4.87887	-5.4556	-6.0148	-4.56889	-4.97773	-5.53236	-5.39587	-2.42561	0	455	LUSC	Tumor
813	TCGA-56-8083-01	2.28758	4.38749	0.242364	-0.488791	-4.32923	-4.81617	-5.24626	-5.93065	-4.69668	-5.14906	-5.56618	-4.93949	-2.85376	0	150	LUSC	Tumor
814	TCGA-56-8201-01	3.28922	4.65802	4.02954	3.55522	-4.30954	-4.02239	-4.52489	-5.73656	-4.1376	-5.15394	-5.65802	-5.21034	-1.93511	1	397	LUSC	Tumor
815	TCGA-56-8304-01	2.68469	5.42804	3.53142	1.57498	-3.84219	-3.83039	-4.36674	-5.53306	-4.35176	-4.85277	-5.45626	-4.58948	-1.96696	0	106	LUSC	Tumor
816	TCGA-56-8305-01	2.90894	4.89117	3.57732	0.865893	-3.78792	-4.20035	-4.82228	-5.22449	-4.31618	-4.48984	-5.21542	-4.75884	-2.04767	0	105	LUSC	Tumor
817	TCGA-56-8307-01	2.97405	4.27241	0.323356	-0.480482	-3.98686	-4.56073	-5.0269	-5.40737	-4.2954	-4.76473	-5.10479	-4.72889	-2.56553	0	818	LUSC	Tumor
818	TCGA-56-8308-01	2.87857	4.75968	2.94404	0.926176	-3.83439	-4.09009	-4.52851	-5.45229	-4.08817	-4.83855	-4.90495	-4.45833	-2.05723	0	517	LUSC	Tumor
819	TCGA-56-8309-01	3.0869	4.76389	3.85598	1.96331	-4.16448	-4.36021	-4.02081	-5.45295	-4.15299	-4.5438	-5.37061	-4.63226	-1.919	0	428	LUSC	Tumor
820	TCGA-56-8503-01	3.23688	5.38319	4.29415	2.65641	-3.77695	-3.71922	-4.64197	-5.75908	-4.33115	-4.99623	-5.22677	-5.01445	-1.8246	0	41	LUSC	Tumor
821	TCGA-56-8504-01	3.28409	5.58555	4.16795	3.44127	-3.71505	-3.34299	-4.38517	-5.62802	-4.34594	-4.95754	-5.10953	-4.87343	-1.65657	0	510	LUSC	Tumor
822	TCGA-56-8622-01	3.1413	5.54988	3.52945	1.19433	-4.46389	-2.86086	-5.1297	-5.94068	-4.60805	-5.25725	-5.69406	-5.52194	-2.17179	0	55	LUSC	Tumor
823	TCGA-56-8623-01	3.21209	2.99724	3.88731	1.20321	-4.02028	-4.39813	-4.53577	-5.60006	-4.52778	-5.23419	-5.38066	-4.71904	-2.25967	1	692	LUSC	Tumor
824	TCGA-56-8624-01	3.03705	5.19912	4.0322	2.5774	-4.19182	-4.211	0.172752	-5.60883	-4.26595	-4.98597	-5.58483	-5.01346	-1.57028	0	420	LUSC	Tumor
825	TCGA-56-8625-01	3.38066	5.40225	4.21784	3.15715	-3.71285	-4.51875	-4.86891	-5.81945	-4.55519	-4.80315	-5.68709	-5.22336	-1.91924	1	315	LUSC	Tumor
826	TCGA-56-8626-01	3.39334	4.29415	4.43459	1.46879	-3.96273	-4.35014	-4.56777	-5.5261	-4.29196	-4.92587	-5.58123	-4.92399	-2.04491	1	302	LUSC	Tumor
827	TCGA-56-8628-01	3.50601	5.41509	4.55888	2.1769	-3.84693	-4.42982	-4.25279	-5.64144	-4.07693	-5.14581	-5.22392	-4.79496	-1.81298	0	616	LUSC	Tumor
828	TCGA-56-8629-01	2.84062	5.73736	4.68182	2.8366	-4.04796	-3.46328	-4.36936	-5.67325	-4.35793	-4.97724	-5.41122	-5.11693	-1.77673	0	481	LUSC	Tumor
829	TCGA-56-A49D-01	3.17796	4.42438	3.84883	0.816318	-3.81425	-4.38749	-4.42031	-6.1256	-4.38683	-4.628	-5.27655	-4.97869	-2.14585	0	637	LUSC	Tumor
830	TCGA-56-A4BW-01	2.87584	4.90958	3.49441	0.856442	-3.86483	-3.95562	-3.79021	-5.52056	-4.36609	-4.53286	-4.97386	-4.23341	-1.9251	0	585	LUSC	Tumor
831	TCGA-56-A4BX-01	2.78245	5.05513	1.72051	0.867785	-3.44483	-3.96095	-4.80964	-5.45494	-3.86244	-4.39746	-4.93619	-4.13109	-2.04764	0	405	LUSC	Tumor
832	TCGA-56-A4BY-01	2.9173	4.43118	3.76086	2.70962	-3.74896	-3.5328	-4.56147	-5.6407	-4.34755	-4.44144	-5.08546	-4.30104	-1.82004	1	543	LUSC	Tumor
833	TCGA-56-A4ZJ-01	2.78115	5.01495	2.78245	1.91146	-4.17577	-4.56555	-4.98452	-5.76233	-4.3067	-4.93997	-5.30326	-5.14852	-2.22472	0	640	LUSC	Tumor
834	TCGA-56-A4ZK-01	3.20881	4.88205	3.45064	3.35914	-3.87374	-3.75591	-4.70032	-5.54777	-4.58009	-4.61569	-4.83414	-4.13817	-1.7621	0	570	LUSC	Tumor
835	TCGA-56-A5DR-01	2.56337	5.61471	3.87277	1.9642	-4.00479	-4.16189	-4.96232	-5.48098	-4.70681	-5.04853	-5.54847	-4.87977	-2.06488	0	4	LUSC	Tumor
836	TCGA-56-A5DS-01	3.08537	5.66714	4.31935	2.21912	-4.03566	-4.31618	-4.94659	-5.54144	-4.26656	-4.82754	-5.47896	-4.93431	-1.92135	0	8	LUSC	Tumor
837	TCGA-56-A62T-01	2.22607	5.38319	4.41761	4.00322	-3.79136	-1.87092	-4.80056	-5.83727	-4.75674	-5.02091	-5.38256	-4.66039	-1.67422	0	440	LUSC	Tumor
838	TCGA-58-8386-01	3.50601	4.54051	4.03486	2.0835	-4.11032	-3.85121	-5.17416	-5.6295	-4.4237	-4.98597	-5.28186	-5.11852	-2.0342	1	1	LUSC	Tumor
839	TCGA-58-8387-01	3.4153	5.18243	4.11395	2.21417	-4.26441	-4.23041	-4.36119	-5.78277	-4.58722	-4.82228	-5.43521	-4.88341	-1.95342	1	403	LUSC	Tumor
840	TCGA-58-8388-01	3.56724	5.66714	3.90935	2.45994	-3.99905	-4.87524	-4.64431	-6.12043	-4.39114	-4.76726	-5.19968	-4.96136	-1.94623	1	412	LUSC	Tumor
841	TCGA-58-8390-01	3.16512	4.24489	0.335634	-0.418404	-3.94349	-4.76347	-4.10337	-5.78937	-4.10781	-4.7256	-5.54074	-4.66829	-2.52624	0	911	LUSC	Tumor
842	TCGA-58-8391-01	3.36271	5.30326	4.12517	1.98024	-4.3948	-4.15557	-4.5611	-5.87183	-4.25829	-4.76136	-5.47627	-4.80574	-1.95946	0	2167	LUSC	Tumor
843	TCGA-58-8392-01	2.4522	3.51965	-1.12744	-0.309923	-3.92571	-3.87277	-4.69709	-5.22108	-4.25798	-4.23221	-4.83105	-4.10087	-2.55036	1	501	LUSC	Tumor
844	TCGA-58-8393-01	2.95399	4.98549	3.6859	2.67851	-3.96758	-3.86892	-4.3756	-5.50954	-4.43118	-4.50049	-5.25842	-4.69992	-1.85898	0	1058	LUSC	Tumor
845	TCGA-58-A46J-01	2.67481	5.05005	3.59767	2.2551	-3.4153	-4.09506	0.397212	-5.35256	-4.2455	-4.44144	-5.36001	-4.19534	-1.42753	0	2589	LUSC	Tumor
846	TCGA-58-A46K-01	2.89922	4.86396	3.13815	2.92852	-4.157	-4.33467	-3.88342	-5.58917	-4.53614	-4.49197	-4.92026	-4.5238	-1.88388	1	1045	LUSC	Tumor
847	TCGA-58-A46L-01	3.18441	4.58496	2.5939	1.52254	-3.81285	-4.05522	-4.58309	-5.59715	-4.31999	-4.28853	-4.59174	-3.78814	-1.92924	0	1723	LUSC	Tumor
848	TCGA-58-A46M-01	2.81529	4.69386	3.20064	2.63093	-3.24522	-3.72186	-4.63924	-5.63248	-4.24854	-4.34239	-5.15829	-4.52706	-1.84786	0	1072	LUSC	Tumor
849	TCGA-58-A46N-01	3.16193	5.08598	3.19901	3.10537	-3.9297	-3.50368	-4.10115	-5.85445	-4.50906	-4.48419	-5.34208	-4.32063	-1.79105	0	910	LUSC	Tumor
850	TCGA-59-A5PD-01	2.87994	4.94706	3.9317	0.919794	-4.46354	-4.77531	-4.51947	-5.48841	-4.89117	-4.85054	-5.68246	-4.63808	-2.21921	1	624	OV	Tumor
851	TCGA-5B-A90C-01	2.57388	4.9329	2.66497	2.71968	0.681824	1.03411	-5.12011	-5.38698	-4.58084	-4.62107	-5.52056	-4.70884	-1.27759	0	1202	UCEC	Tumor
852	TCGA-5C-A9VG-01	2.33826	4.16795	3.11312	2.22508	-3.90468	-3.59992	-4.97966	-5.54074	-4.35403	-4.34174	-5.17086	-4.98209	-2.08578	0	328	LIHC	Tumor
853	TCGA-5C-A9VH-01	2.35402	3.71198	2.2221	4.06441	-4.11955	-3.4467	-5.20416	-5.33473	-5.06074	-4.11283	-5.16647	-4.40449	-2.04143	0	322	LIHC	Tumor
854	TCGA-5C-AAPD-01	3.3414	5.40865	3.88488	3.51965	-3.82359	-3.85861	-4.76389	-5.5986	-4.00819	-5.10321	-5.22848	-5.06279	-1.7744	0	20	LIHC	Tumor
855	TCGA-5G-A9ZZ-01	2.96256	5.13344	4.13364	1.59421	-4.37166	-4.51983	-5.06637	-5.68323	-4.27952	-5.14635	-5.64971	-5.26833	-2.1801	0	835	THYM	Tumor
856	TCGA-5K-AAAP-01	2.85138	4.97579	3.43381	2.42368	-4.5471	-4.24884	-5.03441	-5.52541	-4.78339	-3.74717	-5.07614	-4.98452	-2.02186	0	1054	THYM	Tumor
857	TCGA-5L-AAT0-01	3.00309	5.1281	3.16193	1.51427	-3.50582	-3.70084	-4.92399	-5.38698	-4.73591	-4.92821	-5.04803	-4.28014	-1.97521	0	1477	BRCA	Tumor
858	TCGA-5M-AAT4-01	2.7425	5.22734	4.29102	3.68159	-4.04957	-1.13415	-4.89392	-5.80684	-4.66829	-4.34368	-5.03391	-4.5471	-1.54458	1	49	COAD	Tumor
859	TCGA-5M-AAT6-01	3.21702	4.9329	3.02961	1.98382	-4.21635	-3.46991	-3.16832	-5.48841	-3.98247	-5.17471	-5.40865	-5.14419	-1.90747	1	290	COAD	Tumor
860	TCGA-5M-AATE-01	2.82724	4.97097	4.42099	3.60177	-4.16218	-3.26759	-4.82754	-5.66562	-4.38318	-4.78297	-5.30806	-4.15328	-1.72745	0	1200	COAD	Tumor
861	TCGA-5N-A9KI-01	3.50213	5.60006	3.78585	2.15946	-4.50298	-4.56258	-4.45003	-6.12767	-4.71373	-5.6103	-5.7721	-5.59642	-2.19069	1	76	BLCA	Tumor
862	TCGA-5N-A9KM-01	3.5753	4.68984	3.73624	5.17691	-0.223196	-1.52104	-4.36805	-6.28982	-4.55556	-5.09118	-5.0304	-4.43186	-1.1944	1	530	BLCA	Tumor
863	TCGA-5P-A9JU-01	2.95257	5.26775	4.45176	3.94173	-3.9897	-4.04073	-4.24035	-5.86311	-3.84764	-4.47471	-4.87705	-4.68142	-1.61674	0	373	KIRP	Tumor
864	TCGA-5P-A9JV-01	2.10791	4.80228	4.50084	2.26925	-4.46702	-4.44969	-4.87569	-5.97306	-4.29509	-5.28481	-5.4857	-4.85903	-2.16748	0	2043	KIRP	Tumor
865	TCGA-5P-A9JW-01	3.00162	5.21599	3.55322	5.13881	-4.64821	-3.87519	-4.91189	-5.76233	-4.88296	-5.12277	-5.75665	-5.18853	-1.93657	0	3241	KIRP	Tumor
866	TCGA-5P-A9JY-01	2.94121	5.1281	4.28169	0.215651	-4.18596	-4.36641	-4.76769	-5.66943	-4.55004	-5.05208	-5.83471	-4.73633	-2.21633	1	1508	KIRP	Tumor
867	TCGA-5P-A9JZ-01	2.57858	5.38319	3.89707	3.46574	-4.38252	-4.06902	-4.48525	-5.68554	-4.77404	-4.98452	-5.61839	-5.01793	-1.97439	0	2744	KIRP	Tumor
868	TCGA-5P-A9K0-01	2.83928	5.35814	3.99801	4.79367	-4.29383	-4.22741	-4.65724	-5.81692	-4.49835	-5.07048	-5.77129	-5.00113	-1.8623	0	677	KIRP	Tumor
869	TCGA-5P-A9K2-01	2.96256	5.29729	4.01896	5.40225	-4.46877	-4.25066	-4.85321	-5.40033	-4.27612	-5.05666	-5.72147	-4.41154	-1.72981	0	2392	KIRP	Tumor
870	TCGA-5P-A9K3-01	2.57506	4.65802	3.3414	5.08079	-4.13279	-3.83063	-4.96664	-5.34454	-4.58985	-5.00704	-5.15339	-4.68023	-1.83749	1	471	KIRP	Tumor
871	TCGA-5P-A9K4-01	3.38609	5.30326	3.92671	5.35195	-4.03007	-4.61187	-4.80315	-6.05181	-4.48067	-4.98063	-5.62061	-5.17306	-1.81532	0	2184	KIRP	Tumor
872	TCGA-5P-A9K6-01	2.9229	5.14419	3.779	3.40795	-4.35111	-4.55261	-5.34024	-5.54425	-4.6203	-4.91514	-5.49859	-5.0234	-2.0493	0	1914	KIRP	Tumor
873	TCGA-5P-A9K8-01	2.55174	4.83282	3.82288	5.4411	-4.1232	-3.8096	-5.17967	-5.41315	-4.62145	-4.5674	-5.33656	-4.59438	-1.74974	0	1309	KIRP	Tumor
874	TCGA-5P-A9K9-01	2.55522	4.85947	3.93921	2.17204	-4.26748	-3.73203	-4.74629	-5.53934	-4.67186	-5.10742	-5.65424	-4.86982	-2.08854	1	589	KIRP	Tumor
875	TCGA-5P-A9KA-01	3.16193	5.10164	3.64331	1.96065	-4.1359	-4.61034	-4.09119	-5.6103	-4.62068	-4.87932	-5.42414	-4.83678	-2.02843	0	395	KIRP	Tumor
876	TCGA-5P-A9KC-01	3.00748	4.77234	3.30299	0.769684	-4.27828	-4.51372	-5.30386	-5.6407	-4.45107	-5.22734	-5.59715	-5.10531	-2.35541	0	377	KIRP	Tumor
877	TCGA-5P-A9KE-01	2.99724	4.99525	4.04286	2.9159	-4.21605	-4.45937	-5.36936	-5.47762	-4.77022	-4.95372	-5.41831	-4.81008	-2.04362	0	824	KIRP	Tumor
878	TCGA-5P-A9KF-01	2.88406	4.85947	4.14215	2.69462	-4.06821	-4.0426	-5.01545	-5.58339	-4.93196	-5.26599	-5.56263	-4.93761	-2.06896	0	845	KIRP	Tumor
879	TCGA-5P-A9KH-01	2.55638	4.49374	2.27738	1.60504	-4.45764	-3.94299	-5.13291	-5.27244	-4.53395	-4.76726	-5.30987	-4.57821	-2.25523	0	2051	KIRP	Tumor
880	TCGA-5R-AA1C-01	3.19901	4.87298	4.31302	6.10706	-1.95533	0.598199	-4.74296	-5.86746	-4.38054	-4.62607	-5.43194	-4.62916	-1.04527	0	520	LIHC	Tumor
881	TCGA-5R-AA1D-01	2.49685	5.0964	3.39881	2.39662	-4.33019	-4.22831	-4.10253	-5.18409	-4.07202	-4.75465	-5.53655	-5.17691	-1.99971	0	449	LIHC	Tumor
882	TCGA-5R-AAAM-01	3.0869	5.32134	4.10559	4.16218	-3.88294	-4.04447	-4.85321	-5.68786	-4.6134	-4.44006	-5.51849	-4.58421	-1.74572	1	46	LIHC	Tumor
883	TCGA-5S-A9Q8-01	3.06407	5.26191	4.16506	4.25401	-4.2929	-4.37955	-4.38981	-5.66562	-4.75591	-5.04347	-5.71831	-4.88706	-1.86563	0	313	UCEC	Tumor
884	TCGA-5T-A9QA-01	3.15556	4.56629	3.62657	4.52236	-4.26626	-3.33628	-4.35403	-4.9889	-3.8318	-4.19065	-4.44934	-3.46536	-1.41765	0	303	BRCA	Tumor
885	TCGA-5U-AB0D-01	2.38803	4.91421	3.89707	2.38482	-4.26564	-4.44109	-5.04095	-5.43521	-4.84564	-5.05107	-5.11111	-4.44624	-2.08774	0	714	THYM	Tumor
886	TCGA-5U-AB0E-01	2.89369	4.9329	3.65386	3.70324	-4.18217	-4.59779	-4.95849	-5.37626	-4.62184	-4.83855	-5.78855	-5.17306	-2.02942	0	687	THYM	Tumor
887	TCGA-5U-AB0F-01	2.88406	5.06023	3.5099	3.62657	-4.24884	-3.77195	-5.32316	-5.63397	-5.1372	-4.94044	-5.59279	-4.71373	-2.02344	0	459	THYM	Tumor
888	TCGA-5V-A9RR-01	2.76302	4.95658	2.97549	2.71716	-2.48335	-4.73137	-5.45428	-5.81187	-4.90773	-4.31333	-5.45892	-4.98209	-2.06089	0	827	THYM	Tumor
889	TCGA-5X-AA5U-01	3.0163	5.61471	4.13647	0.212169	-4.41592	-4.75968	-4.85232	-5.56334	-4.53105	-4.57261	-5.76558	-4.93855	-2.20162	0	361	OV	Tumor
890	TCGA-60-2697-01	3.42638	4.34497	3.67301	2.12877	-4.30513	-4.43323	-4.75549	-6.04296	-4.33467	-4.84564	-5.38635	-4.64002	-2.09753	1	372	LUSC	Tumor
891	TCGA-60-2703-01	3.03556	5.33963	4.26319	1.48363	-4.23763	-4.28604	-4.85858	-5.806	-4.35956	-4.78553	-5.60079	-5.03592	-2.07067	1	2945	LUSC	Tumor
892	TCGA-60-2704-01	2.9987	5.32741	4.04822	2.34981	-4.23372	-4.19299	-4.51372	-5.806	-4.23643	-5.19521	-5.37815	-4.98597	-1.98484	1	1154	LUSC	Tumor
893	TCGA-60-2709-01	3.00601	4.83723	3.39698	2.04919	-4.60767	-4.52308	-4.893	-5.75019	-4.40348	-4.61301	-5.15937	-4.93572	-2.13301	0	1505	LUSC	Tumor
894	TCGA-62-8394-01	1.72779	3.43754	3.09611	2.5657	-1.06696	-2.05196	-3.69737	-4.5238	-3.8634	-3.87736	-4.53432	-4.15099	-1.41158	1	139	LUAD	Tumor
895	TCGA-62-8395-01	2.22806	4.02424	4.14215	3.39698	-3.37814	-2.70211	-4.25676	-5.06279	-3.64984	-3.58563	-4.5741	-3.67794	-1.42466	0	1216	LUAD	Tumor
896	TCGA-62-8397-01	2.52526	5.30326	5.47426	3.94929	-3.27353	-2.69711	-3.65195	-5.23705	-3.64984	-3.88269	-4.78211	-4.20182	-1.177	0	1289	LUAD	Tumor
897	TCGA-62-8398-01	2.27738	3.93921	2.9215	1.11474	-2.87037	-0.778358	-4.04769	-5.72147	-3.98453	-3.9768	-4.64314	-3.43195	-1.60012	1	444	LUAD	Tumor
898	TCGA-62-8399-01	2.55755	3.4394	4.22082	2.44778	-3.14288	-2.66007	-3.89732	-5.53515	-3.88828	-4.00662	-4.77658	-4.0835	-1.6104	0	2696	LUAD	Tumor
899	TCGA-62-8402-01	2.47329	4.35144	3.64963	3.52945	-3.08537	-4.02636	-3.58097	-5.53236	-3.55103	-3.55901	-4.2534	-3.8045	-1.4491	1	1498	LUAD	Tumor
900	TCGA-62-A46O-01	2.49122	4.95658	2.52297	1.73753	-2.30297	-1.27151	-3.46915	-4.84209	-3.5751	-3.59808	-4.04957	-3.61702	-1.25143	1	1454	LUAD	Tumor
901	TCGA-62-A46P-01	2.3164	5.12277	3.37346	4.1393	-2.09005	-2.52984	-3.37436	-4.92073	-3.58665	-3.55043	-3.64058	-3.66703	-1.03398	1	594	LUAD	Tumor
902	TCGA-62-A46R-01	2.65153	5.66714	3.57328	4.02689	-1.46583	-0.339144	-3.20456	-4.57934	-3.65894	-3.64436	-4.24823	-3.76177	-0.748611	1	1725	LUAD	Tumor
903	TCGA-62-A46S-01	2.61532	4.26933	3.82523	2.5657	-3.00309	-3.0869	-3.76402	-5.35071	-3.74605	-3.46384	-4.07229	-3.67987	-1.4076	1	1653	LUAD	Tumor
904	TCGA-62-A46U-01	3.10382	5.40865	3.65809	4.33853	-2.31743	-1.82345	-3.35255	-5.25551	-3.56382	-3.53241	-4.05549	-3.59644	-0.915667	0	2067	LUAD	Tumor
905	TCGA-62-A46V-01	2.37096	5.52194	3.30471	3.6859	-2.41932	-2.87994	-3.44576	-5.39459	-3.67279	-3.53655	-3.99203	-3.54328	-1.16673	0	2199	LUAD	Tumor
906	TCGA-62-A46Y-01	2.67604	4.81529	3.09303	2.9597	-2.69587	-2.964	-3.63178	-5.61692	-3.60979	-3.61165	-4.39413	-3.54764	-1.37731	1	414	LUAD	Tumor
907	TCGA-62-A470-01	1.47843	4.07802	-0.327448	1.10074	-2.45551	-2.9215	-4.23372	-5.28422	-3.80913	-3.78608	-4.18655	-3.96401	-2.02591	1	1194	LUAD	Tumor
908	TCGA-62-A471-01	2.95685	6.33927	3.59154	3.47715	-1.82345	-0.775878	-3.52199	-5.08079	-3.59236	-3.33769	-3.86316	-3.68267	-0.776099	0	1246	LUAD	Tumor
909	TCGA-62-A472-01	2.73868	4.10559	3.36807	3.66234	0.444368	-1.13079	-3.64626	-4.9428	-3.62283	-3.35967	-4.01923	-3.23721	-0.803312	0	910	LUAD	Tumor
910	TCGA-63-5128-01	3.27557	5.59279	0.394272	-1.71809	-4.71822	-4.3045	2.9215	-5.45892	-5.25319	-5.01099	-5.91258	-4.94327	-2.09464	1	NA	LUSC	Tumor
911	TCGA-63-5131-01	3.17957	5.47426	4.2755	3.48288	-4.08597	-4.49622	-4.73178	-6.26457	-4.87388	-5.15068	-5.76802	-5.40737	-2.03052	1	NA	LUSC	Tumor
912	TCGA-63-6202-01	4.06712	5.09118	3.38066	4.38087	-4.4363	-1.68919	-4.48596	-6.11219	-4.70234	-4.88159	-5.19968	-4.80099	-1.6157	0	1602	LUSC	Tumor
913	TCGA-63-7020-01	3.13186	4.61148	3.08996	2.0779	-2.94121	-2.5093	-4.21546	-5.76395	-4.56926	-5.34886	-5.71594	-4.99574	-1.92904	0	2133	LUSC	Tumor
914	TCGA-63-7021-01	3.25192	4.92821	2.83794	1.39566	-4.53214	-4.45937	-4.95563	-5.68015	-4.48808	-5.18742	-5.19912	-5.1621	-2.27086	0	2142	LUSC	Tumor
915	TCGA-63-7022-01	3.48672	4.855	2.80867	2.37521	-4.20951	-4.02266	-4.90958	-5.95078	-5.16101	-5.25261	-5.36561	-5.74858	-2.2579	0	2073	LUSC	Tumor
916	TCGA-63-7023-01	3.08537	4.63071	1.95268	-0.198249	-3.78608	-4.39347	-4.87751	-5.76965	-4.9542	-4.71945	-5.42674	-4.85947	-2.44301	0	1682	LUSC	Tumor
917	TCGA-63-A5M9-01	3.38609	5.32134	3.6859	2.21516	-4.18071	-4.28107	-5.0334	-5.36936	-4.82622	-4.98354	-5.42025	-5.1265	-2.05105	0	0	LUSC	Tumor
918	TCGA-63-A5MB-01	3.35202	5.04499	3.17153	2.46105	-4.05199	-4.14328	-5.40994	-5.68246	-4.85321	-4.80704	-5.41638	-4.74921	-2.09033	0	3123	LUSC	Tumor
919	TCGA-63-A5MG-01	2.53443	5.25609	4.2755	2.86221	-4.00898	-3.68202	-4.63148	-5.55129	-4.41727	-4.82403	-5.36063	-5.0299	-1.88145	0	2148	LUSC	Tumor
920	TCGA-63-A5MH-01	3.00016	5.30926	3.58137	1.39277	-4.05037	-4.24277	-4.4521	-5.50132	-4.18013	-4.9254	-5.32924	-4.84165	-2.01995	0	2026	LUSC	Tumor
921	TCGA-63-A5MI-01	2.20628	4.79797	-0.120102	1.03869	-3.67472	-3.85598	-4.24247	-5.56832	-4.39713	-5.04045	-5.51504	-5.21429	-2.46546	0	1784	LUSC	Tumor
922	TCGA-63-A5MJ-01	2.68221	4.85054	4.27859	2.78637	-3.71439	-3.9663	-4.79969	-5.40929	-4.47471	-4.91421	-5.35814	-4.81791	-1.90475	0	1824	LUSC	Tumor
923	TCGA-63-A5ML-01	3.75187	5.34577	4.36445	3.9292	-3.63597	-4.18713	-4.22591	-5.58051	-4.35403	-5.08598	-5.08028	-4.70884	-1.62228	0	1386	LUSC	Tumor
924	TCGA-63-A5MM-01	3.24355	5.33963	3.24355	2.37948	-4.07884	-1.95445	-4.64392	-5.58051	-4.6983	-4.96232	-5.16647	-5.00704	-1.8238	1	456	LUSC	Tumor
925	TCGA-63-A5MN-01	3.35202	5.52194	4.61148	2.35719	-4.46041	-3.89194	-4.87569	-5.80852	-4.22232	-4.917	-5.61766	-5.26016	-1.93426	1	345	LUSC	Tumor
926	TCGA-63-A5MP-01	2.83526	4.73054	4.27859	2.19546	-3.58747	-4.10004	-4.57448	-5.17141	-4.49126	-4.68743	-5.4857	-4.96616	-1.91867	0	769	LUSC	Tumor
927	TCGA-63-A5MR-01	3.47906	5.39587	4.57373	2.86086	-4.21635	-4.27735	-4.58609	-5.57261	-4.48772	-4.97821	-5.50542	-5.00113	-1.85961	0	2716	LUSC	Tumor
928	TCGA-63-A5MS-01	3.67301	5.30926	3.96452	2.25409	-4.48772	-4.24793	-5.29788	-5.47493	-4.49267	-5.08079	-5.48233	-4.96184	-2.0271	0	2381	LUSC	Tumor
929	TCGA-63-A5MT-01	3.38609	5.29729	3.96707	2.32262	-2.84599	-1.44741	-4.82578	-5.45892	-4.99917	-4.96568	-5.8727	-4.79496	-1.68646	0	498	LUSC	Tumor
930	TCGA-63-A5MU-01	2.85138	5.6295	4.75968	3.08843	-4.13081	-3.07621	-4.35891	-5.28304	-4.7698	-4.90357	-5.62653	-4.92587	-1.72881	1	NA	LUSC	Tumor
931	TCGA-63-A5MV-01	2.67727	5.52888	4.29102	1.74404	-4.13194	-4.37067	-4.81051	-5.53445	-4.52019	-5.09066	-5.38256	-5.07408	-2.05615	0	1100	LUSC	Tumor
932	TCGA-63-A5MW-01	3.135	5.27361	4.38749	3.06558	-3.8384	-4.41524	-4.49622	-5.19075	-4.51228	-4.79367	-5.50064	-5.21091	-1.84137	0	1639	LUSC	Tumor
933	TCGA-63-A5MY-01	3.42638	5.67478	4.67385	3.67944	-3.84242	-4.14613	-4.22741	-5.57548	-3.91009	-4.63885	-5.50611	-5.26951	-1.63846	0	1052	LUSC	Tumor
934	TCGA-64-1679-01	2.79421	4.86846	5.18797	3.18118	-0.970453	-2.31951	-3.68741	-5.31831	-3.74002	-4.14016	-4.41828	-3.80566	-1.03066	0	2488	LUAD	Tumor
935	TCGA-64-1681-01	2.8433	4.67385	4.36445	3.07317	-2.79683	-1.81172	-3.49537	-5.42609	-3.46384	-3.7978	-4.42982	-4.21397	-1.20672	1	1167	LUAD	Tumor
936	TCGA-64-5774-01	2.86493	4.93761	3.4848	2.11358	-3.62324	-4.14613	-3.76764	-4.91282	-4.18567	-3.81099	-5.27068	-4.12658	-1.70357	0	2676	LUAD	Tumor
937	TCGA-64-5775-01	2.49798	3.92671	3.99801	3.05954	-3.31286	-1.16852	-3.48059	-4.54894	-3.75254	-3.79388	-4.31618	-4.03379	-1.24376	1	62	LUAD	Tumor
938	TCGA-64-5778-01	2.5821	3.5753	3.42453	2.18567	-2.82858	-3.10073	-3.96248	-4.90495	-4.16939	-3.9686	-4.37428	-4.24611	-1.64896	0	1305	LUAD	Tumor
939	TCGA-64-5779-01	2.11927	4.23582	3.47906	3.34493	-3.55861	-2.79028	-3.88391	-4.81051	-3.83204	-3.74136	-4.39813	-3.95156	-1.48228	0	864	LUAD	Tumor
940	TCGA-64-5781-01	2.72726	4.88205	3.22858	2.74633	-3.53576	-0.902607	-4.23824	-5.17251	-3.70804	-4.07966	-4.5238	-4.34013	-1.40971	0	1559	LUAD	Tumor
941	TCGA-64-5815-01	2.11927	4.02689	3.24689	2.57037	-3.70411	-3.28837	-3.92845	-4.31713	-3.96375	-4.16939	-4.23643	-4.33275	-1.66475	0	866	LUAD	Tumor
942	TCGA-67-4679-01	2.51726	5.27361	3.44314	2.33408	-2.80209	-1.98562	-3.65809	-5.32255	-3.82382	-3.96095	NA	-3.78448	-1.06996	0	448	LUAD	Tumor
943	TCGA-67-6215-01	2.76948	5.45428	3.22527	3.74069	-2.99142	-0.523302	-3.5002	-4.78981	-3.77672	-3.82523	-4.11172	-3.89952	-1.01902	0	174	LUAD	Tumor
944	TCGA-67-6216-01	1.37763	4.70599	4.22381	2.98706	-2.92992	-2.67111	-3.58685	-6.27027	-3.31825	-3.91677	-3.94702	-3.74717	-1.4244	0	141	LUAD	Tumor
945	TCGA-67-6217-01	2.7336	5.35814	4.69386	2.29167	-2.83125	-3.40392	-3.35504	-5.97026	-3.49479	-3.57854	-4.28697	-3.38392	-1.26895	0	422	LUAD	Tumor
946	TCGA-68-7755-01	3.24857	5.11217	3.84171	1.42325	-3.95866	-3.42583	-4.19917	-5.27126	-4.07556	-4.92259	-5.12277	-4.94186	-1.85767	0	83	LUSC	Tumor
947	TCGA-68-7756-01	3.35024	5.12277	4.00322	1.62682	-4.21337	-3.71176	-3.50059	-5.63025	-3.70848	-4.86801	-5.23935	-4.68422	-1.78775	0	202	LUSC	Tumor
948	TCGA-68-7757-01	3.17796	5.06535	3.59767	2.02265	-3.90911	-4.09257	-4.61416	-5.552	-4.47576	-4.82272	-5.31952	-4.52706	-1.95411	0	211	LUSC	Tumor
949	TCGA-68-8250-01	3.15874	5.24453	3.96963	2.77077	-4.07857	-3.60979	-4.52344	-5.54706	-5.0329	-4.70965	-5.31288	-4.57001	-1.85339	0	244	LUSC	Tumor
950	TCGA-68-8251-01	3.00309	5.13344	3.56122	0.586766	-3.9768	-4.42133	-4.39214	-5.33901	-4.16939	-4.70194	-5.11852	-4.83899	-2.05613	0	406	LUSC	Tumor
951	TCGA-68-A59I-01	3.67944	5.20472	3.46384	2.27128	-4.52128	-4.35695	-5.26308	-5.92159	-4.85813	-5.30087	-5.01545	-5.15014	-2.14735	0	492	LUSC	Tumor
952	TCGA-68-A59J-01	3.07469	4.90035	4.24793	1.17326	-4.02583	-4.14528	-4.72355	-5.55695	-4.7851	-4.6596	-5.36001	-4.99574	-2.07132	0	448	LUSC	Tumor
953	TCGA-69-7760-01	1.41524	4.32891	4.94233	2.964	-3.13815	-3.68009	-3.56262	-4.85723	-3.40246	-3.61123	-4.44281	-3.95536	-1.41662	0	202	LUAD	Tumor
954	TCGA-69-7761-01	2.14886	4.53687	3.95689	2.5264	-2.86086	-2.54943	-0.160014	-4.64392	-3.61785	-3.82055	-4.00898	-3.39571	-0.99069	0	186	LUAD	Tumor
955	TCGA-69-7763-01	1.93242	3.26539	3.2536	1.92105	-2.73741	-2.64545	-3.97347	-5.31468	-3.67344	-3.71768	-4.37725	-3.5991	-1.63883	0	690	LUAD	Tumor
956	TCGA-69-7764-01	2.31536	4.44144	3.16832	2.55522	-3.03407	-2.80735	-3.50795	-4.58684	-3.37778	-3.48729	-4.4271	-3.61806	-1.36384	0	414	LUAD	Tumor
957	TCGA-69-7765-01	2.08818	3.65174	3.79503	3.04302	-3.18651	-3.15556	-2.93133	-4.75005	-3.53319	-3.80496	-4.26964	-3.84812	-1.40845	0	165	LUAD	Tumor
958	TCGA-69-7973-01	1.50227	4.39081	3.26709	2.73106	-3.02665	-3.08384	-3.85097	-5.32863	-3.71198	-3.5989	-4.35436	-3.5265	-1.54922	0	230	LUAD	Tumor
959	TCGA-69-7974-01	1.85217	3.25864	3.13343	2.31019	-2.81529	-3.29867	-3.58767	-4.78382	-3.67408	-3.88075	-4.13053	-3.53813	-1.59621	0	184	LUAD	Tumor
960	TCGA-69-7978-01	1.66138	6.15914	3.0311	2.87174	-1.92279	-1.87349	-3.56583	-4.2534	-3.86844	-3.64647	-4.51479	-3.38899	-1.10924	0	134	LUAD	Tumor
961	TCGA-69-7979-01	2.15946	4.12799	3.5834	2.30503	-3.0915	-3.72274	-3.85741	-4.94517	-4.07283	-3.61371	-4.42744	-4.28231	-1.6531	0	408	LUAD	Tumor
962	TCGA-69-7980-01	2.02083	5.70574	3.72959	3.6666	-3.36092	-2.30091	-3.61702	-5.22563	-3.36772	-3.95739	-4.22531	-4.04394	-1.24801	0	411	LUAD	Tumor
963	TCGA-69-8253-01	2.26216	4.02954	3.94173	1.66455	-3.12246	-2.60935	-3.89121	-5.1281	-3.72407	-3.84622	-4.51372	-4.37626	-1.60945	0	426	LUAD	Tumor
964	TCGA-69-8254-01	1.93593	4.05091	3.9292	1.45035	-3.03854	-2.40308	-3.73424	-4.31049	-3.7647	-4.12067	-4.1883	-3.68224	-1.48966	0	409	LUAD	Tumor
965	TCGA-69-8255-01	2.19154	4.65409	3.59358	1.72536	-3.42991	-3.293	-3.73913	-4.98015	-3.35362	-3.60526	-4.01659	-3.71001	-1.49692	0	129	LUAD	Tumor
966	TCGA-69-8453-01	2.58446	3.25528	4.88205	1.83102	-3.24823	-3.89194	-3.67279	-5.90184	-3.70063	-3.99619	-5.21429	-4.01055	-1.75697	0	813	LUAD	Tumor
967	TCGA-69-A59K-01	2.07418	4.43118	2.60458	2.68098	-2.70086	-1.73915	-3.52297	-4.80099	-3.74649	-3.27608	-4.08652	-3.08231	-1.2637	0	591	LUAD	Tumor
968	TCGA-6A-AB49-01	2.74761	5.41509	4.90958	4.11395	-3.99229	-4.05306	-4.69789	-5.87708	-4.70843	-4.89851	-5.32376	-4.80056	-1.76378	1	NA	LUSC	Tumor
969	TCGA-6D-AA2E-01	2.59154	5.42804	3.4848	5.18797	-4.09616	-4.37527	-4.54161	-5.92883	-4.38252	-4.77573	-5.54144	-4.92914	-1.8232	0	362	KIRC	Tumor
970	TCGA-70-6722-01	3.0311	5.26775	2.78115	2.83928	-0.627772	-2.19546	-5.63621	-5.75989	-4.67743	-4.07583	-5.19186	-4.70965	-1.57957	0	367	LUSC	Tumor
971	TCGA-70-6723-01	3.44876	4.73054	3.38609	4.06984	-4.24975	-2.75916	-4.56889	-5.59134	-4.57597	-4.22831	-5.28363	-4.55409	-1.68132	0	375	LUSC	Tumor
972	TCGA-71-6725-01	2.46438	4.73881	3.73624	1.78675	-3.30109	-3.30161	-3.46082	-4.70762	-3.36038	-3.38066	-4.0314	-3.89977	-1.3931	0	256	LUAD	Tumor
973	TCGA-71-8520-01	2.39769	5.65197	3.86556	4.17084	-3.42046	-1.35614	-4.13817	-5.1902	-4.09921	-4.27983	-4.74754	-4.30135	-1.28724	1	210	LUAD	Tumor
974	TCGA-73-4658-01	2.75787	4.4902	3.59972	3.91182	-2.93697	-2.53443	-3.12403	-6.26002	-3.76991	-3.4452	-4.13874	-3.99905	-1.28739	1	1600	LUAD	Tumor
975	TCGA-73-4658-11	2.69338	3.63074	3.75411	2.39339	-3.3179	-3.46138	-2.8366	-5.29431	-3.61744	-3.83416	-4.24368	-3.39334	-1.4606	1	1600	LUAD	Normal
976	TCGA-73-4676-01	2.0336	3.21538	2.97261	2.80472	-3.15397	-2.7656	-3.23804	-5.21091	-3.46384	-3.75299	-4.0216	-3.73669	-1.52644	1	281	LUAD	Tumor
977	TCGA-73-4676-11	2.36459	3.16033	2.4074	1.23616	-2.74633	-3.32979	-3.05352	-4.75297	-3.29437	-3.62075	-3.94475	-3.25024	-1.56869	1	281	LUAD	Normal
978	TCGA-73-7498-01	1.51878	4.45521	3.98763	0.465071	-2.9215	-2.42477	-3.81285	-5.58772	-3.92099	-3.87302	-4.32987	-3.7179	-1.68016	0	1189	LUAD	Tumor
979	TCGA-73-7499-01	2.1847	4.39081	3.54526	2.84599	-3.3106	-3.03407	-3.6698	-5.96188	-3.68482	-3.98763	-4.78852	-4.24762	-1.64318	1	1531	LUAD	Tumor
980	TCGA-73-A9RS-01	1.86067	5.00507	3.58543	3.80658	-3.0311	-3.29145	-4.37856	-5.46423	-4.14016	-3.89487	-4.20803	-4.03193	-1.51522	1	340	LUAD	Tumor
981	TCGA-74-6573-01	3.23522	5.32134	3.83227	4.1507	-4.26288	-4.44728	-4.08295	-5.62283	-4.38087	-4.58158	-5.64595	-4.96376	-1.78738	1	105	GBM	Tumor
982	TCGA-74-6573-11	3.46006	4.99525	3.28238	2.37308	-4.03034	-4.76811	-3.85359	-5.65954	-3.7338	-4.67345	-5.07511	-4.2589	-1.82851	1	105	GBM	Normal
983	TCGA-74-6575-01	3.0915	5.2854	3.88731	3.44314	-4.05765	-4.5959	-4.12912	-5.9656	-4.02424	-4.0322	-5.3329	-4.05846	-1.70739	0	636	GBM	Tumor
984	TCGA-74-6577-01	3.03258	5.68246	3.74069	2.66374	-4.06089	-4.78938	-4.55925	-5.85791	-4.36217	-4.6203	-5.61471	-4.7125	-1.9548	0	132	GBM	Tumor
985	TCGA-74-6578-01	3.40246	5.10689	3.16352	3.9292	-4.03114	-4.80704	-3.75816	-5.78855	-3.70564	-4.24762	-5.24453	-4.5756	-1.71302	0	436	GBM	Tumor
986	TCGA-74-6581-01	3.47334	5.40225	3.89218	3.76764	-4.25462	-4.65017	-3.6067	-5.84326	-3.88682	-4.61034	-5.46157	-4.50834	-1.69054	0	250	GBM	Tumor
987	TCGA-74-6584-01	3.14921	5.31529	3.87519	1.92629	-4.22981	-5.01495	-3.51145	-5.67096	-3.76923	-4.6596	-5.17306	-3.31686	-1.75666	0	228	GBM	Tumor
988	TCGA-75-5122-01	3.07621	4.73467	4.92353	4.1507	-2.80735	-2.46549	-3.6859	-5.91798	-3.64837	-3.24154	-3.70804	-3.80705	-1.03305	1	NA	LUAD	Tumor
989	TCGA-75-5125-01	2.85544	2.17982	2.95685	3.97219	-2.7929	-0.19593	-2.95827	-4.00924	-3.02516	-3.08384	-3.84859	-3.55921	-0.959072	1	2027	LUAD	Tumor
990	TCGA-75-5126-01	2.15656	4.39413	4.29415	2.78376	-2.20234	-2.76948	-3.64668	-5.24165	-3.97938	-3.8983	-4.30513	-4.05927	-1.3728	0	NA	LUAD	Tumor
991	TCGA-75-5146-01	2.48784	3.86316	4.30986	1.88809	-3.76561	-3.15079	-4.01607	-5.25725	-3.82406	-3.90738	-4.24156	-4.21784	-1.65263	0	2368	LUAD	Tumor
992	TCGA-75-5147-01	2.93556	4.91886	4.58872	2.2968	-2.97838	-2.77855	-4.29916	-5.0289	-4.21516	-3.95384	-4.67863	-4.30073	-1.45778	0	1333	LUAD	Tumor
993	TCGA-75-6203-01	2.00361	4.04554	4.10281	2.64788	-3.14762	-3.50252	-3.94752	-5.47359	-3.5328	-3.69954	-4.20123	-3.70935	-1.53453	0	NA	LUAD	Tumor
994	TCGA-75-6205-01	2.59864	4.62684	3.35024	2.81132	-2.90338	-2.5184	-3.24488	-4.73633	-3.3023	-3.34352	-3.96988	-3.02961	-1.13844	1	NA	LUAD	Tumor
995	TCGA-75-6206-01	1.9964	4.54417	3.64963	2.70586	-3.8318	-2.66497	-4.37166	-5.43325	-4.23311	-3.99983	-4.81529	-4.56592	-1.75165	0	2590	LUAD	Tumor
996	TCGA-75-6207-01	2.5529	4.87298	8.19534	4.26933	-2.37521	0.0819671	-3.46347	-5.51504	-4.01081	-3.50659	-4.1359	-3.56623	-0.550061	1	NA	LUAD	Tumor
997	TCGA-75-6211-01	2.47999	4.24186	3.20881	2.59627	-2.98416	-3.15874	-3.42787	-4.628	-3.51711	-3.49692	-3.93145	-3.6649	-1.35685	1	NA	LUAD	Tumor
998	TCGA-75-6212-01	2.33513	4.66592	3.99281	1.7028	-3.38772	-3.19543	-3.33014	-5.30207	-3.64963	-3.90886	-4.09948	-3.84171	-1.50153	1	1516	LUAD	Tumor
999	TCGA-75-6214-01	2.95542	4.99036	3.99541	3.23522	1.07158	-0.328032	-4.08048	-5.70887	-3.79573	-4.14072	-4.36838	-3.7886	-0.830236	1	1115	LUAD	Tumor
1000	TCGA-75-7025-01	2.48335	3.73402	3.36628	1.65034	-2.55987	-3.26658	-3.05051	-4.64939	-3.23256	-2.8868	-3.99697	-3.63932	-1.33733	0	3305	LUAD	Tumor
1001	TCGA-75-7027-01	2.16139	4.75968	3.99281	1.58573	-3.15874	-3.81471	-3.0163	-5.01346	-3.76945	-4.27674	-4.02663	-3.61951	-1.51633	0	3059	LUAD	Tumor
1002	TCGA-75-7030-01	2.42259	3.64963	3.63492	1.54447	-2.97261	-2.9987	-3.47315	-4.32476	-3.53241	-3.76425	-3.95917	-3.32873	-1.42518	0	NA	LUAD	Tumor
1003	TCGA-75-7031-01	3.13815	3.72296	2.99433	2.32678	-2.40416	-3.26912	-3.08537	-4.04313	-3.23272	-3.14762	-3.61661	-2.64423	-1.10506	0	NA	LUAD	Tumor
1004	TCGA-76-4925-01	3.4153	5.64444	4.18246	6.09686	-4.36151	-4.59817	-4.61684	-6.16658	-4.43118	-4.58534	-5.3794	-5.15122	-1.6626	1	146	GBM	Tumor
1005	TCGA-76-4926-01	2.93556	5.46757	4.16218	4.39081	-4.13137	-4.61225	-4.66948	-5.97587	-4.76347	-4.85589	-5.47225	-4.78126	-1.85881	1	138	GBM	Tumor
1006	TCGA-76-4927-01	3.01042	5.45428	3.99541	5.42155	-3.72451	-4.18159	-4.20655	-5.88147	-4.89621	-4.69225	-4.78254	-4.54234	-1.58548	1	535	GBM	Tumor
1007	TCGA-76-4928-01	3.02221	5.65954	3.92671	5.11217	-4.01686	-4.53796	-4.97386	-5.67708	-5.14312	-4.69185	-5.34762	-5.17691	-1.82039	1	94	GBM	Tumor
1008	TCGA-76-4929-01	2.64302	5.81945	4.36772	4.75549	-3.95536	-4.65566	-5.05513	-5.99758	-4.53105	-4.72725	-5.34701	-4.68904	-1.78103	1	111	GBM	Tumor
1009	TCGA-76-4931-01	2.81264	5.68246	3.92422	5.43455	-3.34847	-4.36903	-4.83678	-5.94435	-4.85232	-4.61454	-5.08235	-4.54051	-1.64454	1	279	GBM	Tumor
1010	TCGA-76-4932-01	2.65275	4.82403	3.43009	5.23878	-3.83298	-3.67108	-4.36609	-5.41896	-3.8622	-4.31872	-4.93196	-4.20655	-1.53857	1	1458	GBM	Tumor
1011	TCGA-76-4934-01	2.85138	5.84498	4.46215	3.89952	-4.45729	-4.33371	-4.61531	-6.11836	-4.38948	-4.35468	-5.53724	-4.86531	-1.80111	1	77	GBM	Tumor
1012	TCGA-76-4935-01	3.13972	5.60737	3.65597	5.78607	-3.94198	-4.42336	-4.97869	-5.85877	-4.81747	-5.05056	-5.25146	-4.80056	-1.74448	1	1121	GBM	Tumor
1013	TCGA-76-6191-01	2.90754	4.91886	3.62449	5.0964	-4.38749	-4.50834	-5.4222	-5.75342	-5.15611	-5.109	-5.31589	-4.97579	-2.00674	1	508	GBM	Tumor
1014	TCGA-76-6192-01	3.25024	5.65197	4.01633	5.55695	-4.65174	-4.7513	-5.04145	-6.35976	-4.80791	-5.09274	-5.87008	-5.02789	-1.92728	1	100	GBM	Tumor
1015	TCGA-76-6193-01	3.41162	5.55695	3.68374	4.59627	-4.02398	-4.60424	-4.76263	-6.30495	-4.87027	-5.08546	-5.801	-4.61187	-1.90132	1	82	GBM	Tumor
1016	TCGA-76-6280-01	3.5099	5.25609	3.67301	4.27241	-3.75277	-4.62107	-4.35598	-5.552	-4.10809	-4.69265	-5.49383	-4.86127	-1.72719	1	346	GBM	Tumor
1017	TCGA-76-6282-01	3.01925	5.45428	3.99022	4.70194	-4.68182	-5.11799	-5.59642	-6.10297	-4.97628	-5.34701	-5.6103	-4.65566	-2.0769	1	519	GBM	Tumor
1018	TCGA-76-6283-01	3.51769	5.74537	3.97989	4.42099	-4.15041	-4.98695	-4.54747	-5.45693	-3.94248	-4.57112	-5.74136	-4.81966	-1.7127	1	165	GBM	Tumor
1019	TCGA-76-6285-01	3.40612	5.50816	4.04019	4.53323	-4.70559	-4.82272	0.0750371	-5.86137	-4.72273	-5.22677	-5.70262	-5.3965	-1.57296	1	254	GBM	Tumor
1020	TCGA-76-6286-01	3.47334	5.48773	4.13081	3.39334	-3.93295	-4.6253	0.0721498	-5.44241	-4.07747	-4.75381	-5.49587	-4.53395	-1.3587	1	638	GBM	Tumor
1021	TCGA-76-6656-01	3.23024	5.19353	4.25707	4.47611	-4.07693	-4.51121	-3.56563	-5.64444	-3.77741	-4.4521	-5.54847	-4.23071	-1.55416	1	147	GBM	Tumor
1022	TCGA-76-6657-01	1.90018	5.21599	3.09303	2.10132	-4.0536	-4.80228	-3.36288	-5.62579	-3.75659	-4.80271	-5.47158	-3.68547	-1.93753	1	153	GBM	Tumor
1023	TCGA-76-6660-01	3.38428	5.35195	3.75861	2.63817	-3.97758	-4.02795	-3.56262	-5.6377	-3.87833	-4.69145	-5.40673	-4.46007	-1.70912	1	114	GBM	Tumor
1024	TCGA-76-6661-01	3.85598	5.14419	3.67944	4.67385	-4.00479	-4.73467	-3.7398	-5.60444	-3.40575	-4.24277	-5.4857	-4.36772	-1.51935	1	727	GBM	Tumor
1025	TCGA-76-6662-01	3.5216	5.48098	3.82523	4.36445	-4.07884	-4.72109	-3.90788	-5.83471	-4.21963	-4.85589	-4.99672	-4.47261	-1.65792	1	1048	GBM	Tumor
1026	TCGA-76-6663-01	3.09303	5.45428	3.68374	3.42268	-3.90615	-4.32381	-3.99905	-5.57979	-3.73047	-4.29352	-5.1164	-4.6675	-1.66358	1	567	GBM	Tumor
1027	TCGA-76-6664-01	3.22692	5.23305	3.77218	4.04554	-4.01975	-4.28014	-4.43904	-5.58339	-4.08432	-4.41524	-5.38698	-4.81791	-1.72909	0	1101	GBM	Tumor
1028	TCGA-77-6842-01	3.79734	5.1496	2.75145	0.584361	-4.09064	-4.69467	-5.13773	-6.22304	-4.39014	-4.93808	-5.64294	-4.24975	-2.25702	1	899	LUSC	Tumor
1029	TCGA-77-6843-01	3.07165	0.471588	-0.0629115	-0.882316	-4.35956	-4.25645	-4.70113	-5.41509	-4.58459	-4.32063	-5.28067	-5.15992	-2.95667	1	2224	LUSC	Tumor
1030	TCGA-77-6844-01	3.24522	5.07048	3.00895	-0.0542517	-4.31523	-4.76178	-3.79803	-5.87183	-4.498	-4.80878	-5.75423	-4.78126	-2.27656	1	2284	LUSC	Tumor
1031	TCGA-77-6845-01	2.99578	4.82842	2.4522	1.39927	-4.40918	-4.19946	-4.9068	-5.9063	-4.56889	-4.82491	-5.59279	-5.22449	-2.32976	1	708	LUSC	Tumor
1032	TCGA-77-7138-01	3.45064	5.65954	4.20005	4.11955	-3.80218	-2.88956	-4.67983	-6.0617	-4.54637	-4.7438	-5.22449	-4.97241	-1.62421	1	340	LUSC	Tumor
1033	TCGA-77-7139-01	1.82429	5.1496	4.93761	3.36987	-2.72346	-3.82828	-4.49622	-5.38193	-4.92353	-4.61148	-5.55978	-4.55703	-1.73336	0	4261	LUSC	Tumor
1034	TCGA-77-7140-01	3.14604	5.65954	4.203	4.58872	-3.84456	-3.44726	-4.46319	-5.95355	-4.35306	-5.21938	-5.85358	-4.82403	-1.69678	1	632	LUSC	Tumor
1035	TCGA-77-7141-01	3.07773	5.26775	3.98505	1.78427	-3.98247	-4.25676	-4.08652	-5.52402	-4.35956	-4.54417	-5.33412	-4.80574	-1.89821	0	15	LUSC	Tumor
1036	TCGA-77-7142-01	3.45817	4.17084	4.16795	1.6527	-4.06332	-4.37527	-5.00408	-6.24086	-4.32891	-5.07048	-5.4339	-5.27949	-2.19555	0	2227	LUSC	Tumor
1037	TCGA-77-7335-01	2.95827	5.73736	4.32253	3.78128	-3.86076	-4.33853	0.0952525	-5.9554	-4.18889	-4.83811	-5.7902	-4.64119	-1.3932	1	2133	LUSC	Tumor
1038	TCGA-77-7337-01	2.4139	5.0299	4.74296	5.26191	-3.94324	-3.89463	-4.25371	-5.45693	-4.5267	-4.43391	-5.375	-4.99182	-1.61894	1	3253	LUSC	Tumor
1039	TCGA-77-7338-01	3.27897	4.99036	3.48672	1.08282	-3.85002	-4.43596	-4.65763	-6.17192	-4.4254	-5.13237	-5.8424	-5.35442	-2.2526	1	5	LUSC	Tumor
1040	TCGA-77-7463-01	1.27918	-0.111431	-1.83524	-0.607239	-4.32763	-4.04876	-4.63187	-5.91438	-3.96299	-5.33779	-5.59642	-5.10006	-3.34955	1	1423	LUSC	Tumor
1041	TCGA-77-7465-01	3.01336	5.48098	3.35557	0.727125	-4.3067	-4.01134	-4.61301	-5.93977	-4.40014	-4.25523	-5.09692	-4.41288	-2.03825	0	990	LUSC	Tumor
1042	TCGA-77-8007-01	3.08384	5.23305	3.77445	4.203	-3.72208	-1.31144	-4.41187	-5.48705	-5.18188	-4.84121	-5.40545	-4.73219	-1.56657	1	198	LUSC	Tumor
1043	TCGA-77-8008-01	2.97117	5.35195	3.92173	1.64719	-3.8622	-4.41828	-4.42234	-5.72305	-4.13618	-4.62993	-5.25261	-4.71781	-1.9392	1	2639	LUSC	Tumor
1044	TCGA-77-8009-01	2.81926	5.1281	3.73402	4.83282	-4.01791	-1.84877	-3.10692	-5.39587	-4.30418	-4.57336	-5.24914	-4.70315	-1.39043	1	1695	LUSC	Tumor
1045	TCGA-77-8128-01	2.95685	4.53687	1.55054	0.164646	-4.3638	-4.74006	-4.73178	-5.86921	-4.35468	-5.00162	-5.62357	-5.03541	-2.5426	1	1150	LUSC	Tumor
1046	TCGA-77-8130-01	3.55322	5.43455	3.97475	3.62241	-1.62369	-2.14215	-4.79926	-5.98057	-4.35111	-4.91421	-5.57118	-4.97773	-1.48125	0	4765	LUSC	Tumor
1047	TCGA-77-8131-01	3.57126	4.87298	3.54924	1.94209	-4.35988	-4.172	-4.70356	-5.77374	-4.49622	-5.0254	-5.51642	-5.22449	-2.11135	1	383	LUSC	Tumor
1048	TCGA-77-8133-01	3.34316	5.1281	3.63492	3.63492	-4.29884	-4.12208	-4.68222	-5.83386	-4.42133	-5.05107	-5.26016	-5.02839	-1.91307	1	1640	LUSC	Tumor
1049	TCGA-77-8136-01	3.24188	5.32134	3.98247	2.27636	-4.0981	-4.3146	-3.78448	-5.79186	-4.13024	-4.87433	-5.49315	-4.47471	-1.84495	1	1189	LUSC	Tumor
1050	TCGA-77-8138-01	3.36449	5.13881	4.14215	2.64181	-4.03779	-4.53323	0.079657	-5.83642	-3.94929	-4.91143	-5.64971	-5.27949	-1.5692	1	539	LUSC	Tumor
1051	TCGA-77-8139-01	3.7076	5.36437	3.86316	2.28247	-4.46319	-4.76938	-4.94327	-5.98245	-4.80488	-4.75716	-5.58483	-4.69668	-2.06535	0	3166	LUSC	Tumor
1052	TCGA-77-8140-01	3.42268	5.51504	3.20227	0.442005	-4.29134	-4.60919	-4.5959	-5.88941	-4.27149	-5.15829	-5.45295	-4.83149	-2.20984	1	351	LUSC	Tumor
1053	TCGA-77-8143-01	2.51385	1.77849	0.131665	-0.287758	-4.31112	-2.97838	-4.99231	-5.82706	-4.09506	-4.26288	-5.50474	-4.71046	-2.71215	1	803	LUSC	Tumor
1054	TCGA-77-8144-01	3.11623	5.22734	3.62657	3.52749	-4.0742	-3.86244	-4.39347	-5.61839	-4.72355	-4.78596	-5.3569	-4.76726	-1.84038	0	833	LUSC	Tumor
1055	TCGA-77-8145-01	3.08843	5.1281	3.88731	2.64788	-4.00557	-3.98195	-4.81095	-5.53515	-4.32763	-4.76221	-5.25493	-5.01297	-1.91164	1	212	LUSC	Tumor
1056	TCGA-77-8146-01	3.43195	4.68984	3.49634	0.385457	-4.10503	-4.51623	-4.18684	-5.76802	-4.65252	-5.20528	-4.97724	-5.10479	-2.20937	0	3189	LUSC	Tumor
1057	TCGA-77-8148-01	3.39516	5.29133	3.46384	0.734504	-4.355	-4.26472	-4.25615	-5.61692	-4.22082	-5.00655	-5.19186	-4.76389	-2.06592	0	2023	LUSC	Tumor
1058	TCGA-77-8150-01	2.93415	5.34577	3.81821	2.60458	-4.12771	-4.02213	-4.84298	-5.60444	-4.5715	-4.97628	-5.26191	-4.80012	-1.9587	1	1655	LUSC	Tumor
1059	TCGA-77-8153-01	3.02073	4.95182	0.935765	-0.184338	-4.08185	-4.54088	-4.74089	-5.79767	-4.12799	-4.86396	-5.3569	-4.97821	-2.48036	0	1992	LUSC	Tumor
1060	TCGA-77-8154-01	3.04153	5.57835	4.03486	1.75465	-4.211	-4.48243	-4.58496	-5.7902	-3.7503	-4.80617	-5.61766	-4.81966	-1.97108	0	1841	LUSC	Tumor
1061	TCGA-77-8156-01	3.01042	5.36437	3.50795	1.87092	-3.99126	-4.78553	-4.65566	-5.69716	-3.48518	-3.87978	-5.41058	-4.81835	-1.91415	0	1106	LUSC	Tumor
1062	TCGA-77-A5FZ-01	3.15238	5.32134	4.80661	3.12246	-3.90369	-3.97706	-4.45141	-5.3794	-4.05468	-4.08734	-5.19688	-4.81486	-1.62188	1	3838	LUSC	Tumor
1063	TCGA-77-A5G1-01	3.22197	4.4075	3.87519	1.60349	-4.05819	-3.59746	-4.51049	-5.37375	-4.42404	-4.77616	-5.42804	-4.98403	-2.00367	0	4026	LUSC	Tumor
1064	TCGA-77-A5G3-01	3.18764	5.30326	4.59627	3.59562	-3.6547	-3.99983	-4.27272	-5.38066	-4.84076	-4.766	-5.5719	-4.63769	-1.70346	0	4570	LUSC	Tumor
1065	TCGA-77-A5G6-01	3.10846	5.33351	4.64626	1.78758	-4.15786	-4.21724	-4.50727	-5.48165	-4.34788	-4.87887	-5.19912	-5.23763	-1.92931	1	678	LUSC	Tumor
1066	TCGA-77-A5G7-01	3.79044	5.76151	3.68159	1.10208	-4.28853	-3.94828	-4.70072	-5.54636	-4.58158	-4.91607	-5.5612	-5.10111	-2.02569	1	180	LUSC	Tumor
1067	TCGA-77-A5G8-01	3.4848	5.40865	3.99281	2.38696	-4.19417	-4.30292	-4.95754	-5.5986	-4.53359	-4.84653	-5.27068	-4.94706	-1.94816	0	1884	LUSC	Tumor
1068	TCGA-77-A5GB-01	3.00601	5.58555	4.96616	3.07165	-3.58848	-2.69711	-4.34078	-5.52957	-4.40549	-4.83282	-5.0239	-4.87343	-1.55518	1	937	LUSC	Tumor
1069	TCGA-77-A5GF-01	3.11779	5.57835	4.73881	3.75411	-3.99022	-3.3841	-4.60462	-5.21429	-4.47121	-4.3576	-5.42284	-5.07769	-1.61113	1	840	LUSC	Tumor
1070	TCGA-77-A5GH-01	3.17957	4.73881	1.17529	0.790153	-3.9455	-3.98686	-4.77065	-5.48098	-4.49267	-4.70924	-5.69716	-4.90588	-2.34209	0	1182	LUSC	Tumor
1071	TCGA-78-7143-01	2.70461	5.48098	3.97219	3.01042	-2.58328	-2.20135	-3.75501	-4.69668	-3.90886	-3.92422	-4.5062	-3.7168	-1.17702	1	4961	LUAD	Tumor
1072	TCGA-78-7145-01	1.70119	6.53073	3.53734	1.83018	-2.97982	-2.19154	-3.66234	-4.65802	-3.94626	-3.2223	-4.16275	-3.56041	-1.232	1	826	LUAD	Tumor
1073	TCGA-78-7146-01	2.80209	5.06023	3.59358	3.52552	-2.89784	-2.75916	-3.25192	-5.70496	-3.79872	-4.05846	-4.42982	-4.5438	-1.37194	1	173	LUAD	Tumor
1074	TCGA-78-7147-01	2.47887	6.81553	4.37757	3.45629	-3.0869	-2.61412	-3.82593	-5.16976	-3.50717	-3.78677	-4.45902	-3.31407	-1.05296	1	586	LUAD	Tumor
1075	TCGA-78-7148-01	1.69719	3.32034	2.60696	1.1261	-2.98851	-2.9173	-3.85359	-4.1974	-4.0261	-3.75232	-3.72054	-3.68159	-1.6989	1	626	LUAD	Tumor
1076	TCGA-78-7149-01	2.4522	3.66234	3.17635	0.373714	-2.90615	-3.59195	-3.43903	-4.49445	-3.31651	-3.95968	-4.40315	-3.38446	-1.65256	0	3940	LUAD	Tumor
1077	TCGA-78-7150-01	2.13163	4.31618	3.33787	2.12307	-2.54018	-1.32062	-4.24277	-4.94849	-4.13448	-3.81798	-4.52489	-3.95055	-1.46427	1	666	LUAD	Tumor
1078	TCGA-78-7152-01	3.27217	4.96616	3.72959	1.76285	-3.38337	-2.02629	-3.61537	-4.80056	-3.96222	-3.61454	-4.67425	-3.98686	-1.36106	1	1215	LUAD	Tumor
1079	TCGA-78-7153-01	2.4139	4.69789	3.79964	2.47329	-3.17153	-0.618102	-3.55103	-5.17912	-3.63618	-4.10531	-5.01793	-3.74225	-1.30306	0	3635	LUAD	Tumor
1080	TCGA-78-7154-01	1.85472	3.82757	3.03705	1.62682	-3.54447	-1.61902	-3.63429	-4.94469	-3.54467	-3.67729	-4.20566	-3.37112	-1.51626	1	593	LUAD	Tumor
1081	TCGA-78-7155-01	2.00632	3.88003	0.793261	-0.401329	-2.83526	-2.77596	-3.46498	-4.44349	-3.37832	-3.85383	-4.25401	-3.20587	-1.82779	1	1171	LUAD	Tumor
1082	TCGA-78-7156-01	2.27738	4.8866	3.71417	0.201728	-3.43884	-3.14921	-4.1467	-5.03742	-3.72054	-4.00976	-4.55004	-3.64352	-1.71801	1	976	LUAD	Tumor
1083	TCGA-78-7158-01	3.13029	5.48773	4.16218	3.08384	-3.16193	-2.95257	-3.53201	-5.16046	-3.69606	-3.28683	-4.29822	-3.3928	-1.13474	1	179	LUAD	Tumor
1084	TCGA-78-7159-01	2.55522	5.17141	3.7318	2.0835	-3.03258	-3.34034	0.342655	-5.08131	-3.44764	-3.32471	-4.59741	-4.21993	-1.09661	0	1974	LUAD	Tumor
1085	TCGA-78-7160-01	2.66007	2.80472	3.36449	1.93242	-3.20734	-3.03854	-3.622	-4.84254	-3.69823	-3.74359	-5.0324	-4.65488	-1.75648	1	697	LUAD	Tumor
1086	TCGA-78-7161-01	2.40848	4.73881	4.68182	2.11358	-3.04302	-3.49943	-3.7015	-5.04549	-3.64921	-3.65831	-4.22891	-3.7909	-1.3895	1	291	LUAD	Tumor
1087	TCGA-78-7162-01	2.71464	3.23024	3.64963	1.4614	-3.0671	-3.18975	-3.05954	-4.70396	-3.60547	-3.4381	-4.30481	-3.32838	-1.4701	1	3169	LUAD	Tumor
1088	TCGA-78-7163-01	2.91172	5.49451	4.67783	1.7851	-2.97693	-3.71768	-3.65725	-5.49247	-3.72362	-3.84835	-4.37231	-3.6831	-1.38355	0	7248	LUAD	Tumor
1089	TCGA-78-7166-01	2.23105	4.49374	0.167541	0.484635	-3.12559	-3.31616	-3.8045	-5.13077	-3.78471	-4.0095	-4.21011	-3.62574	-1.96918	1	258	LUAD	Tumor
1090	TCGA-78-7167-01	2.76689	5.43455	4.32253	1.82261	-2.76173	-3.04751	-3.85335	-6.05873	-3.58218	-3.66319	-4.56147	-4.0742	-1.43798	1	2681	LUAD	Tumor
1091	TCGA-78-7220-01	2.85138	4.77234	3.39698	2.38054	-3.43567	-3.08843	-3.78448	-5.15557	-3.79826	-3.84124	-4.87796	-3.61	-1.51586	1	807	LUAD	Tumor
1092	TCGA-78-7535-01	2.4666	6.04689	5.03994	3.47906	-2.90338	-3.2788	-3.23655	-5.22336	-3.55182	-3.69173	-4.41558	-3.62928	-1.07483	1	949	LUAD	Tumor
1093	TCGA-78-7536-01	3.01778	6.01769	3.66873	2.27534	-3.05954	-3.81798	-4.09699	-5.0839	-3.97116	-4.12799	-4.3045	-4.31523	-1.48315	1	244	LUAD	Tumor
1094	TCGA-78-7537-01	2.9187	5.23878	4.29728	3.41162	-2.66742	-2.51726	-3.59093	-5.8727	-3.51535	-3.75861	-4.13788	-3.65597	-1.15415	1	1622	LUAD	Tumor
1095	TCGA-78-7539-01	2.33826	6.3634	5.2503	0.912147	-2.76173	-3.38826	-3.7909	-6.77266	-3.79457	-3.87519	-4.46563	-4.10531	-1.50751	0	791	LUAD	Tumor
1096	TCGA-78-7540-01	2.4744	4.10837	4.26626	2.02903	-3.43698	-3.06256	-3.54526	-4.96376	-3.19105	-4.15643	-4.29134	-3.88488	-1.47118	1	1197	LUAD	Tumor
1097	TCGA-78-7542-01	3.00309	4.3482	4.65802	2.96543	-2.92992	-1.50976	-4.01738	-6.14858	-3.65746	-3.92596	-4.25676	-4.14442	-1.30129	1	321	LUAD	Tumor
1098	TCGA-78-7633-01	2.51044	5.42155	4.41086	2.67234	-3.15079	-3.07621	-3.93796	-6.21311	-3.92422	-3.99853	-4.40014	-3.97116	-1.47141	1	1528	LUAD	Tumor
1099	TCGA-78-8640-01	2.87857	4.0216	4.44487	1.85727	-3.19592	-3.49614	-4.06848	-4.86937	-3.8045	-3.92372	-4.49338	-4.30765	-1.57974	0	7062	LUAD	Tumor
1100	TCGA-78-8648-01	2.35297	3.78357	3.16033	1.77436	-3.53221	-3.53083	-3.90173	-4.93337	-4.23975	-3.91009	-4.58684	-4.1977	-1.81344	1	1209	LUAD	Tumor
1101	TCGA-78-8655-01	2.44118	5.21599	3.95943	1.78593	-3.46271	-3.57167	-3.82898	-5.40417	-3.78037	-3.99645	-4.64002	-3.91801	-1.59999	0	2360	LUAD	Tumor
1102	TCGA-78-8660-01	2.27331	3.69889	3.41162	1.61902	-3.25477	-3.48595	-3.97655	-5.08235	-3.87591	-3.96784	-4.62955	-3.84171	-1.75932	1	321	LUAD	Tumor
1103	TCGA-78-8662-01	2.53558	5.54285	4.38418	2.42804	-3.18619	-2.75402	-3.80821	-5.92068	-4.21903	-3.63764	-4.13647	-4.02769	-1.39994	1	3361	LUAD	Tumor
1104	TCGA-79-5596-01	1.1114	2.6613	-1.95533	-0.113165	-4.12996	-4.31713	-5.02191	-5.90006	-4.47611	-4.95801	-5.32376	-4.97821	-3.11675	0	NA	LUSC	Tumor
1105	TCGA-80-5607-01	2.54595	4.13081	3.71636	2.46438	-2.28451	-3.05954	-2.62732	-4.23402	-3.44614	-3.59317	-3.68009	-3.63325	-1.14171	0	NA	LUAD	Tumor
1106	TCGA-80-5608-01	2.78506	4.33211	2.77207	2.20726	-2.80604	-3.26759	-3.55901	-4.893	-3.40887	-3.67002	-3.89879	-3.32436	-1.39426	0	2832	LUAD	Tumor
1107	TCGA-80-5611-01	2.06953	4.36119	3.96963	2.15367	-3.58259	-3.40337	-4.07147	-4.89713	-3.93821	-4.13675	-4.76389	-4.32668	-1.71384	0	2595	LUAD	Tumor
1108	TCGA-81-5910-01	3.13029	5.19353	3.10537	4.44831	-4.17258	-4.19329	-5.23992	-5.89739	-5.27068	-4.64665	-5.62431	-4.35891	-1.96052	1	49	GBM	Tumor
1109	TCGA-81-5911-01	3.32733	5.60006	3.74069	1.82934	-4.20922	-4.80099	-4.06197	-5.78277	-3.85789	-4.79969	-5.57691	-4.46807	-1.92167	0	539	GBM	Tumor
1110	TCGA-83-5908-01	1.88293	5.23305	3.68806	3.37886	-2.35191	-1.66376	-3.67622	-4.09395	-3.59624	-3.76968	-4.36282	-3.71351	-1.0871	0	824	LUAD	Tumor
1111	TCGA-85-6175-01	3.02073	4.86396	3.25528	2.31122	-4.20566	-4.18596	-4.22921	-5.59206	-4.27766	-4.54894	-5.28008	-4.54673	-1.95126	1	294	LUSC	Tumor
1112	TCGA-85-6560-01	3.73402	4.89117	3.70979	3.70542	-4.1325	-4.46354	-2.51726	-2.71213	-2.18958	-1.38771	-2.16913	-2.14886	-0.473361	0	1259	LUSC	Tumor
1113	TCGA-85-6561-01	3.67087	4.7513	2.95399	2.77725	-4.58196	-4.65331	-4.76178	-5.82282	-4.56332	-4.63226	-5.25377	-4.30922	-2.03542	0	1224	LUSC	Tumor
1114	TCGA-85-6798-01	3.18118	5.16046	1.97488	0.667812	-4.55335	-3.9327	-4.60386	-6.03124	-4.73591	-5.04196	-5.7902	-5.04448	-2.39578	1	195	LUSC	Tumor
1115	TCGA-85-7696-01	3.04452	4.90958	3.3538	2.30606	-4.18304	-4.38583	-4.14158	-5.55907	-3.54347	-4.5449	-5.14527	-4.45418	-1.86195	0	1111	LUSC	Tumor
1116	TCGA-85-7697-01	3.27557	5.21599	3.84171	1.67644	-4.1294	-3.73269	-4.3482	-5.92883	-4.08624	-5.40417	-5.15665	-4.68422	-1.95506	0	1063	LUSC	Tumor
1117	TCGA-85-7698-01	3.12403	5.17691	3.77445	3.3879	-4.01817	-3.14446	-4.51587	-5.39396	-4.50334	-5.05768	-5.19577	-4.69951	-1.75546	0	952	LUSC	Tumor
1118	TCGA-85-7699-01	3.54328	5.68246	3.59972	2.13068	-4.47822	-4.73385	-4.45141	-5.75827	-3.97603	-4.98112	-5.62061	-4.65409	-1.97479	1	1001	LUSC	Tumor
1119	TCGA-85-7710-01	2.69089	5.1496	3.92173	2.66497	-4.62878	-3.82851	-4.54161	-6.20434	-4.41997	-4.92774	-5.45626	-4.42642	-2.00054	0	42	LUSC	Tumor
1120	TCGA-85-7843-01	3.65386	5.53585	3.71856	1.00932	-4.20685	-4.39014	-4.34271	-5.66866	-3.83958	-5.00015	-5.6377	-5.21768	-2.03216	0	35	LUSC	Tumor
1121	TCGA-85-7844-01	3.21702	5.42155	3.87761	1.42179	-4.63342	-4.44865	-4.28045	-5.60006	-4.18626	-5.15122	-5.5669	-4.95658	-2.0738	0	911	LUSC	Tumor
1122	TCGA-85-7950-01	3.42083	5.29133	3.86076	2.11548	-3.9897	-3.84835	-4.74963	-5.71358	-4.35079	-4.5087	-5.07718	-5.13559	-1.89043	0	576	LUSC	Tumor
1123	TCGA-85-8048-01	3.23522	4.96616	3.71856	2.40848	-4.27087	-4.02266	-4.64431	-6.10297	-4.48914	-5.15883	-5.55553	-5.21882	-2.09456	0	765	LUSC	Tumor
1124	TCGA-85-8049-01	3.66447	4.63846	3.44127	1.41596	-4.15528	-4.17142	-4.83326	-6.03222	-4.34046	-5.10059	-5.74296	-5.08183	-2.19149	0	579	LUSC	Tumor
1125	TCGA-85-8052-01	2.95827	5.0964	3.59767	1.50901	-3.9635	-4.7215	-5.17801	-5.66105	-4.39147	-4.55814	-5.53166	-5.3625	-2.18387	0	734	LUSC	Tumor
1126	TCGA-85-8070-01	3.46953	5.6295	4.35468	1.83692	-4.06794	-5.07873	-4.76684	-6.29098	-4.16535	-4.95801	-5.70809	-5.29193	-2.08644	0	960	LUSC	Tumor
1127	TCGA-85-8071-01	3.37526	4.61531	3.52945	2.38375	-4.19475	-4.1218	-5.0633	-5.87095	-4.23582	-5.10216	-5.36811	-5.13612	-2.0991	0	815	LUSC	Tumor
1128	TCGA-85-8072-01	3.52749	4.83723	3.47334	2.84062	-4.19065	-4.2104	-5.42609	-5.88499	-4.56666	-5.01644	-5.56904	-4.93243	-2.09317	0	932	LUSC	Tumor
1129	TCGA-85-8276-01	3.08078	5.26191	3.40795	2.20825	-3.75861	-4.16247	-4.62222	-5.59569	-4.40047	-4.86711	-5.21825	-4.67266	-1.94488	0	1050	LUSC	Tumor
1130	TCGA-85-8277-01	2.58093	5.14419	3.73402	2.42368	-4.10226	-3.78105	-5.04145	-5.23763	-4.94564	-4.26503	-5.06483	-3.41401	-1.83076	1	307	LUSC	Tumor
1131	TCGA-85-8287-01	3.29437	4.94233	2.71716	1.23961	-3.65513	-4.47857	-4.57373	-5.58555	-4.03592	-4.82798	-5.19186	-4.71413	-2.07245	1	23	LUSC	Tumor
1132	TCGA-85-8288-01	3.68159	5.2503	3.59972	1.02888	-3.89096	-4.41592	-4.6111	-5.84584	-4.24884	-4.46111	-5.19577	-4.67028	-1.98161	1	402	LUSC	Tumor
1133	TCGA-85-8350-01	3.08078	4.73467	3.39516	1.44667	-4.09285	-4.13392	-4.2455	-5.5762	-4.09755	-4.70559	-4.90819	-4.55519	-1.97147	0	683	LUSC	Tumor
1134	TCGA-85-8351-01	3.27047	4.44831	3.65809	2.79552	-3.82265	-3.93896	-4.48878	-5.32013	-4.23191	-4.82097	-5.16374	-4.61761	-1.8527	0	510	LUSC	Tumor
1135	TCGA-85-8352-01	3.13657	5.34577	3.66022	2.18763	-3.90001	-3.95511	-4.06604	-5.53794	-4.11647	-4.40683	-4.80099	-4.56815	-1.75178	1	161	LUSC	Tumor
1136	TCGA-85-8353-01	3.10228	5.16593	3.74292	2.72979	-4.17838	-3.86676	-4.98257	-5.198	-4.67783	-4.71006	-5.36437	-4.49729	-1.89453	1	94	LUSC	Tumor
1137	TCGA-85-8354-01	3.51574	5.29729	4.1393	2.25409	-3.86868	-4.40918	-4.0563	-5.74136	-4.10253	-4.66354	-5.30626	-4.65291	-1.79953	0	995	LUSC	Tumor
1138	TCGA-85-8355-01	2.95685	4.75549	3.77218	2.80209	-4.21933	-3.76742	-4.59174	-5.20753	-4.92166	-4.7851	-5.52402	-4.64431	-1.94788	0	61	LUSC	Tumor
1139	TCGA-85-8479-01	3.44127	5.32741	3.96452	3.87761	-3.02665	-2.73106	-4.49978	-5.74697	-4.56852	-4.84121	-5.31107	-4.85054	-1.58042	0	468	LUSC	Tumor
1140	TCGA-85-8481-01	2.98127	5.23878	4.07802	3.16993	-2.09005	-3.67536	-4.69507	-5.82113	-4.83546	-4.10837	-5.51366	-4.79238	-1.67196	1	236	LUSC	Tumor
1141	TCGA-85-8580-01	3.135	5.44767	3.87036	2.03177	-3.91454	-3.84931	-4.49693	-5.66333	-4.00192	-4.5891	-5.35071	-4.86531	-1.85386	0	1113	LUSC	Tumor
1142	TCGA-85-8582-01	3.19413	5.67478	3.76086	3.00309	-3.74649	-4.38153	-4.27025	-5.76802	-4.46702	-4.53832	-5.26775	-4.83634	-1.80357	0	1160	LUSC	Tumor
1143	TCGA-85-8584-01	3.04751	5.05513	3.96452	2.26722	-3.92471	-3.99177	-4.59779	-5.66333	-4.46041	-5.11481	-5.42674	-4.90495	-1.97918	1	383	LUSC	Tumor
1144	TCGA-85-8664-01	3.26033	5.74537	3.47906	3.17313	-4.30765	-4.5037	-4.25188	-5.75665	-4.21546	-4.36772	-4.97241	-4.50798	-1.7688	1	550	LUSC	Tumor
1145	TCGA-85-8666-01	3.34493	5.52194	3.87277	2.34036	-4.17809	-3.54924	-4.61034	-5.91978	-4.18567	-4.57373	-5.48705	-4.6679	-1.84098	1	687	LUSC	Tumor
1146	TCGA-85-A4CL-01	2.73614	5.22734	1.95268	0.626562	-4.27797	-4.32572	-5.00655	-5.30866	-5.03944	-4.92914	-5.30027	-4.9105	-2.37963	1	921	LUSC	Tumor
1147	TCGA-85-A4CN-01	2.9215	5.08598	3.20064	1.53159	-3.54804	-4.26257	-3.97629	-5.54144	-4.19505	-4.11703	-4.75088	-3.9635	-1.80126	0	1038	LUSC	Tumor
1148	TCGA-85-A4JB-01	3.41714	5.1281	3.3467	3.79734	-3.41659	-3.50562	-4.23462	-5.9471	-4.55962	-4.88523	-5.37689	-4.70681	-1.74527	0	942	LUSC	Tumor
1149	TCGA-85-A4JC-01	2.96256	5.46757	3.86316	4.0617	-3.81611	-4.30104	-4.31049	-5.96096	-4.69911	-5.29967	-5.40929	-5.01247	-1.87118	1	604	LUSC	Tumor
1150	TCGA-85-A4PA-01	2.52984	5.38319	3.62866	4.17664	-3.74203	-4.90403	-4.84609	-5.74296	-4.89483	-5.25261	-6.02155	-5.2503	-2.07801	0	741	LUSC	Tumor
1151	TCGA-85-A4QQ-01	3.23189	4.75549	2.59154	2.04092	-3.88172	-0.567551	-5.01049	-6.21972	-4.3687	-4.56555	-5.32134	-4.90865	-1.85199	1	927	LUSC	Tumor
1152	TCGA-85-A4QR-01	2.81132	4.86846	2.73995	3.38247	-3.55462	-4.14585	-4.53687	-5.851	-5.49383	-5.08079	-5.43194	-4.86801	-2.09673	0	600	LUSC	Tumor
1153	TCGA-85-A50M-01	2.95827	5.08598	3.79273	3.02665	-3.67472	-4.02451	-4.90357	-5.50337	-4.35598	-4.96952	-5.29908	-4.55593	-1.86859	1	826	LUSC	Tumor
1154	TCGA-85-A50Z-01	2.51954	5.22165	3.36807	2.41715	-3.69954	-4.23582	-4.27056	-5.76233	-3.91504	-4.65135	-5.17636	-4.78468	-1.9141	0	493	LUSC	Tumor
1155	TCGA-85-A510-01	3.28409	5.54988	4.32572	2.16816	-3.4452	-3.05803	-4.69547	-5.53375	-4.27704	-5.0289	-5.5612	-5.3165	-1.79902	0	482	LUSC	Tumor
1156	TCGA-85-A511-01	2.9173	4.56629	3.47715	3.24857	-3.49885	-3.62991	-4.43801	-5.48773	-4.20419	-4.13533	-4.8452	-4.20744	-1.68645	1	455	LUSC	Tumor
1157	TCGA-85-A512-01	3.36092	5.06535	2.9229	1.03149	-4.27365	-4.42948	-4.96952	-5.60298	-4.82973	-5.07151	-5.10269	-4.93337	-2.23602	0	465	LUSC	Tumor
1158	TCGA-85-A513-01	2.73233	5.17141	4.53323	2.04551	-3.88804	-3.94399	-4.76136	-5.3965	-4.28946	-4.83767	-5.6059	-4.74089	-1.91511	0	910	LUSC	Tumor
1159	TCGA-85-A53L-01	2.96113	5.05005	4.36119	2.00903	-3.95943	-4.24398	-5.05412	-5.34331	-4.56777	-4.74629	-5.46224	-5.10269	-2.0082	0	377	LUSC	Tumor
1160	TCGA-85-A5B5-01	3.10228	5.38951	4.31302	4.31302	-4.17258	-4.57971	-4.64665	-5.60444	-4.24884	-5.08702	-5.32802	-4.75632	-1.77548	0	111	LUSC	Tumor
1161	TCGA-86-6562-01	2.46216	5.26191	4.30041	3.09457	-1.49555	-0.520321	-3.94475	-6.70562	-3.67708	-4.15873	-4.49551	-3.78128	-1.13831	1	376	LUAD	Tumor
1162	TCGA-86-6851-01	3.43381	6.78282	3.69022	3.5216	-0.85078	-2.42041	-4.02557	-5.97026	-3.68568	-3.73469	-4.27921	-3.30835	-0.903875	0	179	LUAD	Tumor
1163	TCGA-86-7701-01	2.23604	4.72642	3.24522	2.80209	-3.02368	-2.89231	-3.41089	-5.17086	-3.50271	-3.70041	-4.53978	-3.62117	-1.40434	0	947	LUAD	Tumor
1164	TCGA-86-7711-01	2.81132	5.81103	4.37428	2.5692	-2.86357	-3.20783	-3.70302	-5.49383	-3.8311	-3.77969	-4.68623	-3.78242	-1.31515	1	1046	LUAD	Tumor
1165	TCGA-86-7713-01	2.70836	4.81529	6.26913	3.21045	-3.06256	-2.41281	-2.98706	-4.93008	-3.60115	-3.66831	-4.24035	-3.34635	-0.93712	0	1157	LUAD	Tumor
1166	TCGA-86-7714-01	2.09661	4.96616	3.23024	1.03673	-2.82192	-3.04153	-3.53773	-5.15448	-3.84337	-2.35719	-4.29884	-3.62158	-1.44558	1	625	LUAD	Tumor
1167	TCGA-86-7953-01	2.07139	5.05513	3.34316	2.79421	-2.95257	-4.02451	-3.83982	-4.92026	-3.79803	-3.77741	-4.00924	-4.09423	-1.51268	0	997	LUAD	Tumor
1168	TCGA-86-7954-01	1.30651	5.44767	3.50213	2.37628	-1.49405	-2.58799	-3.7838	-5.27949	-3.96681	-4.15328	-4.53541	-3.69585	-1.40534	0	605	LUAD	Tumor
1169	TCGA-86-7955-01	2.02994	4.68182	3.22197	2.9229	-2.61651	-3.60054	-3.21357	-4.92446	-3.97116	-3.52415	-4.49693	-4.11088	-1.4668	0	1072	LUAD	Tumor
1170	TCGA-86-8054-01	1.93155	5.76151	1.50751	1.37189	-3.52239	-3.80057	-3.94702	-5.43521	-3.72186	-4.17229	-5.13505	-3.88877	-1.92089	0	1148	LUAD	Tumor
1171	TCGA-86-8055-01	2.22607	5.0299	4.37757	2.12402	-3.32768	-3.23256	-3.15397	-5.34393	-3.95689	-4.24126	-4.33371	-4.07502	-1.49229	1	124	LUAD	Tumor
1172	TCGA-86-8056-01	2.36883	4.059	3.90197	1.27708	-3.41585	-3.90812	-4.25006	-6.07667	-3.85908	-3.82945	-4.56889	-4.49303	-1.89952	0	139	LUAD	Tumor
1173	TCGA-86-8073-01	2.30503	4.92353	4.86396	2.07604	-3.46328	-4.20655	-4.10921	-5.79186	-3.6831	-4.17693	-4.65645	-3.84006	-1.64657	0	740	LUAD	Tumor
1174	TCGA-86-8074-01	2.76173	7.69581	4.76811	3.70979	-2.97693	-0.897526	-3.96375	-5.81439	-3.57651	-4.22262	-4.94327	-4.56406	-1.00197	0	24	LUAD	Tumor
1175	TCGA-86-8075-01	2.67357	5.93338	4.0617	2.20135	-4.05981	-3.02813	-4.14129	-5.82029	-3.5269	-4.09285	-5.20416	-4.52489	-1.62736	1	694	LUAD	Tumor
1176	TCGA-86-8076-01	2.70962	5.62209	3.69889	1.7044	-3.60897	-3.65026	-3.93445	-5.90541	-3.79434	-3.20652	-4.36707	-4.01475	-1.56223	0	993	LUAD	Tumor
1177	TCGA-86-8278-01	2.30915	5.41509	3.53932	2.79946	-3.26218	-3.75996	-4.33531	-4.758	-3.67365	-3.88853	-4.18013	-3.74851	-1.46194	0	944	LUAD	Tumor
1178	TCGA-86-8279-01	1.84623	4.61531	3.5002	2.98561	-2.98271	-3.21242	-3.27676	-4.60538	-3.45421	-3.63408	-4.04581	-3.64457	-1.32572	0	949	LUAD	Tumor
1179	TCGA-86-8280-01	2.17787	4.50441	4.30041	1.65191	-3.20374	-2.58564	-3.66256	-4.54344	-3.50912	-3.75142	-4.06008	-3.70433	-1.36548	0	701	LUAD	Tumor
1180	TCGA-86-8281-01	2.01175	3.97219	3.17313	0.38252	-3.20718	-3.30644	-3.63241	-4.42065	-3.50737	-3.52121	-3.79205	-3.95638	-1.65034	0	0	LUAD	Tumor
1181	TCGA-86-8358-01	2.76173	4.70194	3.78128	2.70962	-2.83794	-3.33646	-3.67558	-5.19968	-3.9322	-3.54288	-3.97809	-3.25259	-1.31674	0	653	LUAD	Tumor
1182	TCGA-86-8359-01	1.90192	5.79434	4.60386	3.30644	-3.48078	-3.52592	-3.90443	-5.62876	-3.92646	-3.91553	-4.59287	-4.29383	-1.47183	1	444	LUAD	Tumor
1183	TCGA-86-8585-01	2.53098	4.81095	2.7159	1.96865	-3.48576	-3.18473	-4.02875	-4.91004	-4.0563	-3.99463	-4.84609	-4.22321	-1.72525	0	353	LUAD	Tumor
1184	TCGA-86-8668-01	2.14502	4.855	4.12236	1.03673	-3.01189	-3.50543	0.410746	-4.38749	-3.72208	-3.97039	-4.43527	-4.10115	-1.21365	0	423	LUAD	Tumor
1185	TCGA-86-8669-01	2.28145	5.47426	4.07802	1.89586	-3.02516	-2.81396	-3.82218	-5.14527	-3.87036	-3.49885	-4.45937	-3.71614	-1.38514	0	938	LUAD	Tumor
1186	TCGA-86-8671-01	1.9132	5.83642	4.20892	2.79946	-3.6067	-3.19072	-3.83769	-5.11958	-3.77172	-4.27303	-4.86127	-4.34982	-1.52104	0	839	LUAD	Tumor
1187	TCGA-86-8672-01	1.6868	5.16593	5.0249	2.76431	-3.79388	-2.84734	-4.18596	-5.2008	-4.29509	-4.32476	-4.54527	-3.87157	-1.53523	1	19	LUAD	Tumor
1188	TCGA-86-8673-01	2.15271	6.18049	3.68159	3.15238	-3.06861	-2.59272	-3.57752	-5.36374	-3.83063	-3.9005	-4.42778	-4.08487	-1.3066	0	862	LUAD	Tumor
1189	TCGA-86-8674-01	2.0807	7.42134	0.882949	0.830075	-3.15874	-2.7929	-3.66256	-5.02141	-3.75951	-3.6617	-4.65527	-3.71351	-1.60088	0	806	LUAD	Tumor
1190	TCGA-86-A456-01	2.20529	4.48666	3.12872	2.36459	-2.50476	-2.38803	-3.2057	-4.70721	-3.49344	-3.79895	-3.91429	-3.66213	-1.29077	0	896	LUAD	Tumor
1191	TCGA-86-A4D0-01	2.47329	6.4904	3.63701	3.32558	-2.26014	-2.85679	-3.76991	-5.23533	-3.55182	-3.60732	-4.16535	-3.27302	-1.06612	1	116	LUAD	Tumor
1192	TCGA-86-A4JF-01	2.37308	4.22681	4.0945	2.69462	0.0975633	-1.01387	-3.78288	-4.76684	-4.28697	-3.89243	-4.48067	-4.14727	-1.0737	1	737	LUAD	Tumor
1193	TCGA-86-A4P7-01	2.67604	3.57126	4.0216	2.06027	-3.53024	-3.2098	-3.74337	-5.30806	-3.96911	-3.93721	-4.67345	-3.96477	-1.66724	0	415	LUAD	Tumor
1194	TCGA-86-A4P8-01	2.37948	2.65518	2.94263	1.20663	-3.34652	-4.3687	-4.20833	-5.84927	-4.16824	-4.57112	-4.61531	-4.49978	-2.20361	0	805	LUAD	Tumor
1195	TCGA-87-5896-01	2.7159	5.35814	2.80604	5.51504	-4.46598	-4.80271	-4.66473	-6.22415	-4.24945	-5.30866	-5.84326	-4.64704	-1.98424	0	800	GBM	Tumor
1196	TCGA-90-6837-01	3.30644	3.29265	1.83946	0.412513	-4.30639	-4.26012	-5.14635	-6.03807	-4.84876	-5.69561	-5.83813	-4.71332	-2.66631	0	758	LUSC	Tumor
1197	TCGA-90-7766-01	3.70106	5.39587	4.06441	1.22514	-4.25462	-3.9317	-4.93902	-5.84755	-4.49871	-5.25784	-5.57261	-4.93902	-2.07122	0	289	LUSC	Tumor
1198	TCGA-90-7767-01	3.40795	5.19353	4.08624	1.63777	-4.157	-4.68703	-4.5756	-5.29312	-3.84408	-5.11375	-5.15177	-5.0031	-1.95833	0	89	LUSC	Tumor
1199	TCGA-90-7769-01	3.47524	5.33351	3.76086	2.77077	-4.49338	-3.92621	-4.02795	-5.75908	-4.2638	-5.40225	-5.18964	-4.58346	-1.85878	0	358	LUSC	Tumor
1200	TCGA-90-7964-01	3.19901	5.46757	3.95689	0.752375	-3.99489	-4.02663	-4.46772	-5.70887	-3.62616	-4.17751	-5.25435	-4.97821	-1.90487	0	428	LUSC	Tumor
1201	TCGA-90-A4ED-01	3.20391	4.73467	2.89784	2.57506	-3.74225	-4.31713	-5.01842	-5.9712	-4.96376	-5.23878	-5.38129	-4.82534	-2.17056	0	615	LUSC	Tumor
1202	TCGA-90-A4EE-01	2.52411	4.92821	3.30818	3.01042	-4.04984	-4.17142	-4.52851	-5.7518	-5.03491	-5.15177	-5.27891	-4.72437	-2.07672	0	688	LUSC	Tumor
1203	TCGA-90-A59Q-01	3.0869	5.48773	3.89463	2.50476	-4.36543	-3.61103	-5.44373	-5.55695	-4.27179	-4.83723	-5.63845	-5.24337	-1.9995	1	322	LUSC	Tumor
1204	TCGA-91-6828-01	2.73487	5.26775	4.57747	3.01483	-3.06558	-3.00601	-3.54725	-5.01297	-3.48672	-3.71132	-4.32891	-3.82195	-1.19882	0	323	LUAD	Tumor
1205	TCGA-91-6829-01	2.62371	5.14419	4.29415	3.60177	-0.350851	-2.32782	-3.18943	-5.05564	-3.55781	-3.51984	-4.19711	-3.3785	-0.826099	1	1258	LUAD	Tumor
1206	TCGA-91-6830-01	2.53443	2.18567	2.73487	1.39783	-2.12497	-2.30812	-3.21933	-4.48666	-3.25393	-3.05051	-3.36825	-2.5059	-1.28874	0	60	LUAD	Tumor
1207	TCGA-91-6831-01	2.46105	5.2503	4.47611	2.87037	-3.21226	-3.49865	-3.5175	-5.10059	-3.54526	-3.46498	-4.27365	-3.95562	-1.29256	0	310	LUAD	Tumor
1208	TCGA-91-6835-01	3.20064	4.50798	3.88974	2.93697	-3.44483	-2.34141	-3.55402	-6.0617	-3.54745	-3.57692	-4.51121	-3.67708	-1.34827	0	79	LUAD	Tumor
1209	TCGA-91-6836-01	2.65763	5.69794	4.70599	3.84645	-3.20636	-3.60033	-3.45704	-5.0891	-3.47239	-3.58056	-4.35208	-3.50485	-1.11289	0	417	LUAD	Tumor
1210	TCGA-91-6840-01	2.43132	5.91527	4.13081	3.81821	1.06564	-0.305254	-3.99567	-5.57047	-3.63639	-3.67901	-4.23462	-3.90246	-0.663551	0	372	LUAD	Tumor
1211	TCGA-91-6847-01	1.96509	4.54784	3.38247	2.97838	-2.99433	-2.12022	-3.68762	-4.57299	-3.31755	-2.98416	-4.52091	-3.89072	-1.26789	0	842	LUAD	Tumor
1212	TCGA-91-6848-01	2.54827	4.55519	2.75659	2.50476	-2.61054	-3.11779	-3.11467	-4.30292	-3.22098	-3.31703	-3.07469	-2.94404	-1.11149	0	224	LUAD	Tumor
1213	TCGA-91-6849-01	2.00813	5.45428	4.34174	2.52755	-2.82858	-3.11312	-3.81914	-5.08598	-3.60321	-3.55701	-3.99697	-4.24126	-1.32613	0	35	LUAD	Tumor
1214	TCGA-91-7771-01	1.95091	4.82403	4.14215	2.72726	-1.93418	-1.85897	-3.66937	-4.91282	-3.20603	-3.53181	-4.52597	-3.32891	-1.11031	0	492	LUAD	Tumor
1215	TCGA-91-8496-01	2.2886	4.13647	5.16046	2.48784	-3.69476	-3.39044	-4.17519	-4.65527	-4.03859	-4.34594	-5.11534	-4.1507	-1.6244	0	505	LUAD	Tumor
1216	TCGA-91-8497-01	2.14311	4.99036	3.73624	1.69319	-3.60485	-3.19901	-3.75884	-5.30207	-3.79273	-3.95308	-4.893	-4.49409	-1.7029	1	434	LUAD	Tumor
1217	TCGA-91-8499-01	2.01356	5.52888	4.15356	1.11741	-3.64394	-3.30437	-3.7358	-4.79152	-3.76764	-4.25951	-4.54344	-4.03539	-1.60568	0	36	LUAD	Tumor
1218	TCGA-91-A4BC-01	2.6662	4.1393	3.04153	2.75787	-2.95542	-3.37886	-3.4544	-4.69225	-3.81751	-3.74672	-4.51767	-3.40722	-1.4471	0	44	LUAD	Tumor
1219	TCGA-91-A4BD-01	2.69338	3.53932	3.69455	2.13736	-2.68469	-2.94404	-3.49152	-5.46757	-3.69281	-3.64289	-3.92397	-3.71198	-1.45791	0	603	LUAD	Tumor
1220	TCGA-92-7340-01	2.55755	4.41423	4.35144	5.33351	-3.9607	-3.56503	-4.82009	-5.30566	-4.74421	-4.58196	-5.39714	-4.48808	-1.68385	0	82	LUSC	Tumor
1221	TCGA-92-7341-01	3.13343	5.57118	4.69789	3.42268	-3.99151	-4.2455	-4.23854	-5.72701	-4.22232	-4.59893	-5.63845	-5.14473	-1.74848	0	106	LUSC	Tumor
1222	TCGA-92-8063-01	3.50407	4.90495	3.49441	1.06894	-4.28386	-4.30261	-4.74963	-5.70731	-4.35241	-4.30607	-5.22506	-4.71169	-2.05552	0	122	LUSC	Tumor
1223	TCGA-92-8064-01	2.84196	4.64626	4.03752	2.58446	-4.35176	-4.18889	-4.45764	-5.81607	-4.83723	-5.33718	-5.86659	-4.98841	-2.14446	0	160	LUSC	Tumor
1224	TCGA-92-8065-01	3.43754	5.22734	3.79734	3.27047	-4.23281	-1.27081	-4.52706	-6.08774	-4.12152	-4.68543	-5.69406	-5.08338	-1.66418	0	70	LUSC	Tumor
1225	TCGA-93-7347-01	1.73915	4.1883	3.11312	2.15175	-3.13657	-3.20015	-3.70063	-4.62376	-3.60855	-3.56804	-4.29446	-3.7076	-1.55395	0	683	LUAD	Tumor
1226	TCGA-93-7348-01	2.22309	5.08079	3.34847	2.16913	-3.2479	-3.75142	-3.59276	-4.74006	-3.41144	-3.81658	-4.34142	-3.77172	-1.48765	0	531	LUAD	Tumor
1227	TCGA-93-8067-01	2.59509	4.06712	3.35735	2.34981	-2.59864	-3.17619	-3.49171	-4.74338	-3.47353	-3.88366	-4.05225	-3.39298	-1.37025	0	186	LUAD	Tumor
1228	TCGA-93-A4JN-01	2.42804	5.36437	4.42438	2.79552	-1.32981	-2.88131	-4.0813	-5.60006	-4.10698	-3.80937	-4.59174	-4.22501	-1.30111	0	718	LUAD	Tumor
1229	TCGA-93-A4JO-01	2.18763	4.94233	3.46006	2.34455	-2.76302	-2.33095	-3.61951	-4.64782	-3.99723	-3.88294	-4.42846	-3.99489	-1.39419	1	33	LUAD	Tumor
1230	TCGA-93-A4JP-01	2.44889	3.88003	4.61531	2.15946	-3.16672	-3.10846	-4.45833	-5.38698	-4.18889	-3.91158	-4.87298	-4.16824	-1.67987	0	578	LUAD	Tumor
1231	TCGA-93-A4JQ-01	2.42913	4.91886	5.00015	2.77985	-3.32191	-2.61054	-3.75951	-4.80834	-4.28946	-4.13959	-4.55372	-4.16968	-1.37706	0	526	LUAD	Tumor
1232	TCGA-94-7033-01	3.28238	4.73054	3.11157	1.96331	-4.01186	-3.94626	-4.80747	-5.95355	-4.30922	-4.80012	-5.68246	-5.1372	-2.13003	0	640	LUSC	Tumor
1233	TCGA-94-7557-01	3.07926	2.51612	1.40579	-0.446141	-4.26872	-4.65763	-4.5449	-5.54988	-3.95511	-4.75926	-5.5527	-5.23533	-2.66404	1	5	LUSC	Tumor
1234	TCGA-94-7943-01	2.80999	5.10164	3.33435	1.91494	-3.70891	-3.95182	-4.32063	-5.41444	-4.26349	-4.52923	-5.36125	-4.10865	-1.87479	0	559	LUSC	Tumor
1235	TCGA-94-8035-01	3.36092	5.10164	4.14215	1.67644	-4.05819	-4.74546	-4.56852	-6.00521	-4.03672	-4.97386	-5.68323	-5.06483	-2.07124	0	122	LUSC	Tumor
1236	TCGA-94-8490-01	3.36092	5.01	3.39334	3.08537	-3.86628	-4.19387	-4.2876	-5.38508	-4.60462	-4.91933	-5.07254	-4.32859	-1.81736	0	153	LUSC	Tumor
1237	TCGA-94-8491-01	2.69089	5.39587	3.46953	2.5821	-4.18392	-4.21129	-5.04499	-5.63845	-5.06432	-4.64041	-5.21316	-4.86082	-2.05991	0	810	LUSC	Tumor
1238	TCGA-94-A4VJ-01	3.46384	5.58555	3.74963	3.50213	-4.10059	-4.69306	-4.60196	-6.30964	-5.3165	-5.10374	-5.78359	-5.35876	-2.08056	0	430	LUSC	Tumor
1239	TCGA-94-A5I4-01	3.24689	4.90035	3.97219	2.60935	-4.2979	-3.76041	-5.15231	-5.39459	-5.04095	-5.11693	-5.4339	-5.24395	-2.05935	0	491	LUSC	Tumor
1240	TCGA-94-A5I6-01	2.58564	4.71006	2.0018	1.46879	-4.1848	-4.203	-4.67983	-5.6407	-4.24035	-4.72437	-5.48976	-5.12064	-2.2931	0	538	LUSC	Tumor
1241	TCGA-95-7039-01	3.4153	2.90615	6.90065	3.16672	-3.55143	-2.63938	-3.0869	-4.93619	-3.90345	-3.78975	-4.0693	-4.23522	-1.1519	0	1272	LUAD	Tumor
1242	TCGA-95-7043-01	2.20825	4.18538	2.72599	-0.267373	-2.70461	-2.06212	-2.97549	-3.63367	-3.87422	-3.05352	-4.1974	-3.27523	-1.41033	1	503	LUAD	Tumor
1243	TCGA-95-7562-01	2.70711	6.62936	5.27949	3.50407	-0.769065	-1.03019	-4.17838	-5.33473	-3.46365	-3.91702	-4.67107	-4.46667	-0.809229	1	87	LUAD	Tumor
1244	TCGA-95-7567-01	2.61771	5.39587	3.91429	3.39334	-2.87584	-2.2551	-4.05711	-5.99473	-3.9455	-4.02424	-4.11367	-3.6831	-1.30234	0	568	LUAD	Tumor
1245	TCGA-95-7944-01	2.402	5.16593	3.78814	1.49107	-3.40082	-2.92992	-3.3794	-5.1496	-3.5946	-3.8878	-4.16247	-3.59052	-1.43733	0	377	LUAD	Tumor
1246	TCGA-95-7947-01	1.9892	4.70194	3.81355	2.3477	-2.44338	-0.531057	-3.75232	-4.85589	-3.91677	-4.33179	-4.54124	-4.10754	-1.3023	0	477	LUAD	Tumor
1247	TCGA-95-7948-01	1.90192	4.47962	3.76538	1.91233	-2.97838	-2.93697	-3.55322	-5.16867	-3.96248	-3.51535	-4.68302	-3.9312	-1.55584	0	476	LUAD	Tumor
1248	TCGA-95-8039-01	2.46772	3.95689	4.22681	2.17982	-2.87447	-3.07013	-3.53615	-5.89917	-3.64058	-3.58259	-4.00401	-3.82523	-1.46676	0	830	LUAD	Tumor
1249	TCGA-95-8494-01	2.37521	5.13344	3.71636	4.02689	-3.81728	-0.639274	-3.58584	-5.06279	-3.77946	-3.81076	-4.48384	-3.94525	-1.15605	0	84	LUAD	Tumor
1250	TCGA-95-A4VK-01	2.51612	4.31302	3.86076	2.29783	-3.41899	-3.08384	-3.82148	-5.01445	-3.6965	-3.59726	-3.90788	-3.89194	-1.45372	0	651	LUAD	Tumor
1251	TCGA-95-A4VN-01	1.98472	3.84883	2.27026	1.83524	-3.12246	-2.62972	-3.36324	-5.17581	-3.78792	-3.68525	-3.84053	-3.13029	-1.56635	0	553	LUAD	Tumor
1252	TCGA-95-A4VP-01	2.38054	5.03994	2.66497	2.68345	-2.79552	-3.44389	-3.80149	-5.45494	-3.5749	-3.53083	-4.29822	-3.62366	-1.47954	0	605	LUAD	Tumor
1253	TCGA-96-7544-01	3.36987	5.76151	4.36772	3.15556	-3.96579	-4.68663	-4.28262	-6.24984	-4.1232	-4.86621	-5.60517	-5.4756	-1.88337	1	2160	LUSC	Tumor
1254	TCGA-96-7545-01	3.43567	5.06535	4.14215	2.03634	-3.9853	-4.65802	-4.75172	-5.96746	-4.1507	-5.16538	-5.46623	-4.89071	-2.02967	1	1736	LUSC	Tumor
1255	TCGA-96-8169-01	3.24355	5.15502	3.69455	1.97667	-3.97372	-2.83258	-5.38193	-5.83556	-4.58121	-4.68623	-4.86037	-4.36969	-1.87096	0	557	LUSC	Tumor
1256	TCGA-96-8170-01	3.16352	4.83282	3.89463	1.00932	-4.20359	-4.22591	-5.07151	-5.44504	-3.96401	-4.6447	-4.83193	-4.77361	-2.02167	0	531	LUSC	Tumor
1257	TCGA-96-A4JL-01	3.10846	5.21034	3.66873	4.15356	-4.00427	-1.95533	-4.72601	-5.9554	-4.87298	-5.15774	-5.587	-5.28599	-1.78363	0	842	LUSC	Tumor
1258	TCGA-97-7546-01	2.35086	4.84165	4.7851	1.36114	-3.21111	-3.97732	-3.43922	-5.0269	-3.58421	-3.9663	-4.59174	-3.97014	-1.53568	0	1285	LUAD	Tumor
1259	TCGA-97-7547-01	2.33408	7.10736	3.97732	0.277853	-3.4052	-3.56543	-4.03619	-5.10953	-3.65343	-4.05145	-4.42099	-3.67215	-1.51815	0	1965	LUAD	Tumor
1260	TCGA-97-7552-01	2.77077	3.99541	4.31935	1.91756	-3.51847	-3.10846	-3.51691	-5.10006	-3.80658	-4.10253	-4.86621	-4.13732	-1.59612	0	1932	LUAD	Tumor
1261	TCGA-97-7553-01	2.60696	4.55151	3.1413	1.79837	-3.02961	-3.01189	-3.98169	-4.78981	-3.72473	-4.18947	-4.498	-3.99022	-1.59311	0	1870	LUAD	Tumor
1262	TCGA-97-7554-01	2.70461	5.72939	3.09611	2.19448	-2.58446	-0.971743	-3.31199	-4.94233	-3.90296	-3.87519	-4.38153	-3.80658	-1.17102	0	775	LUAD	Tumor
1263	TCGA-97-7937-01	2.21912	4.91421	4.27859	3.55721	-3.07621	-2.12497	-3.17442	-4.57672	-3.71966	-4.05873	-4.06224	-3.68224	-1.1255	0	564	LUAD	Tumor
1264	TCGA-97-7938-01	1.76039	4.10559	2.97261	2.31951	-2.68221	-2.84196	-3.17121	-4.43664	-3.5328	-3.21472	-4.13902	-3.17394	-1.3362	1	18	LUAD	Tumor
1265	TCGA-97-7941-01	2.1479	3.56122	3.98763	1.13146	-2.97549	-3.23938	-3.85693	-5.64971	-3.99463	-4.28014	-4.28946	-4.32508	-1.81522	0	484	LUAD	Tumor
1266	TCGA-97-8171-01	2.20234	4.7851	3.28922	3.34493	-2.93274	0.079657	-3.59746	-4.37889	-3.69368	-3.92721	-4.06116	-3.69867	-1.04905	0	568	LUAD	Tumor
1267	TCGA-97-8172-01	2.25611	4.24489	3.98247	2.51498	-3.10228	-3.28136	-3.69216	-4.30198	-3.62678	-3.34263	-3.99619	-3.48748	-1.31937	0	545	LUAD	Tumor
1268	TCGA-97-8174-01	1.9892	3.52749	3.43754	2.30915	-3.01778	-3.24388	-3.98195	-4.78339	-3.79619	-3.51379	-4.282	-3.36288	-1.55987	1	164	LUAD	Tumor
1269	TCGA-97-8175-01	2.05472	4.44144	3.85837	2.35507	-2.85138	-3.70411	-3.81541	-4.97483	-3.8264	-3.82476	-4.54124	-4.14528	-1.58115	0	551	LUAD	Tumor
1270	TCGA-97-8176-01	1.67247	4.49374	3.80658	1.4452	-3.0915	-3.39607	-3.81541	-4.98695	-3.77399	-3.62096	-4.26779	-3.8793	-1.61783	1	468	LUAD	Tumor
1271	TCGA-97-8177-01	2.48784	5.0249	2.964	2.36883	-2.94404	-2.83392	-3.44614	-4.53432	-3.40868	-3.54447	-3.85837	-3.7427	-1.28892	0	499	LUAD	Tumor
1272	TCGA-97-8179-01	2.32678	5.27361	3.91429	1.79339	-3.07773	-3.05051	-3.73936	-4.95849	-3.90615	-3.86052	-4.51767	-3.61744	-1.45165	0	435	LUAD	Tumor
1273	TCGA-97-8547-01	2.5939	5.68246	4.10281	3.18603	-3.1413	-2.63334	-3.62574	-5.52818	-3.85693	-4.02875	-4.56666	-4.12208	-1.32815	0	657	LUAD	Tumor
1274	TCGA-97-8552-01	1.85472	4.04286	4.59627	1.32415	-3.13343	-3.09919	-3.57308	-4.51336	-3.71834	-4.10392	-4.68222	-3.96146	-1.58058	0	626	LUAD	Tumor
1275	TCGA-97-A4LX-01	2.57271	4.46911	3.78585	2.94688	-2.88406	-2.15271	-3.53162	-4.83944	-4.02055	-3.67451	-4.22711	-3.47791	-1.25278	0	614	LUAD	Tumor
1276	TCGA-97-A4M0-01	2.62852	5.38319	4.58872	3.42824	0.684874	-0.356709	-4.01844	-5.59497	-3.85813	-3.6859	-4.60576	-3.75389	-0.763354	0	652	LUAD	Tumor
1277	TCGA-97-A4M1-01	2.39984	3.62449	3.88003	1.59344	-3.50465	-3.48327	-3.83793	-6.06568	-4.11647	-4.02345	-4.70396	-4.10781	-1.86212	0	601	LUAD	Tumor
1278	TCGA-97-A4M2-01	2.28145	3.779	4.34174	1.92804	-3.17683	-2.52183	-4.03886	-4.72519	-4.09616	-3.81239	-5.33412	-4.08899	-1.62201	0	624	LUAD	Tumor
1279	TCGA-97-A4M3-01	2.51044	4.50441	2.98561	0.989193	-3.27778	-3.23007	-3.54586	-5.01495	-3.83416	-3.4063	-4.45038	-3.85478	-1.63539	0	540	LUAD	Tumor
1280	TCGA-97-A4M5-01	1.91494	3.56925	3.48288	1.75302	-3.01483	-2.75787	-3.53319	-4.62261	-3.72848	-3.5836	-4.29947	-3.84195	-1.55516	0	634	LUAD	Tumor
1281	TCGA-97-A4M6-01	2.76044	5.38951	4.14215	2.71338	-3.64879	-3.59174	-4.0116	-5.08131	-3.96988	-3.84432	-4.72355	-4.04822	-1.49283	0	568	LUAD	Tumor
1282	TCGA-97-A4M7-01	3.19576	5.11746	3.52552	1.83608	-3.11467	-3.45553	-3.82101	-6.21642	-3.99074	-3.98556	-4.7601	-4.30355	-1.6644	0	629	LUAD	Tumor
1283	TCGA-98-7454-01	3.4153	5.61471	4.20892	3.74739	-2.81132	-2.32678	-4.84698	-5.87183	-4.97676	-4.82447	-5.61618	-5.60663	-1.65789	0	652	LUSC	Tumor
1284	TCGA-98-8020-01	3.63492	5.05005	3.74963	2.82724	-0.26039	-1.36114	-4.93997	-5.78937	-3.78883	-4.61876	-5.51504	-4.88706	-1.32489	1	84	LUSC	Tumor
1285	TCGA-98-8021-01	3.25864	4.44831	3.36449	0.283096	-4.43972	-4.79367	-5.21486	-5.96746	-4.4322	-5.15339	-5.43194	-5.05107	-2.42748	0	937	LUSC	Tumor
1286	TCGA-98-8022-01	4.0835	5.0964	3.9317	1.12209	-4.11843	-4.40784	-4.53577	-5.55059	-4.25279	-4.68102	-5.45295	-4.85992	-1.9688	1	933	LUSC	Tumor
1287	TCGA-98-8023-01	3.23688	5.4411	3.80195	2.27636	-4.24793	-4.20566	-4.68502	-6.14018	-4.17142	-5.08494	-5.46557	-5.0244	-2.0224	0	649	LUSC	Tumor
1288	TCGA-98-A538-01	3.09611	4.84609	3.43009	1.56273	-4.01396	-4.28386	-3.91974	-5.73019	-4.21635	-4.60958	-5.1313	-4.64431	-1.96786	0	826	LUSC	Tumor
1289	TCGA-98-A539-01	2.67234	5.09118	3.22692	1.61047	-3.98247	-4.27735	-4.498	-5.6081	-4.74838	-4.30167	-5.57763	-4.94896	-2.1118	0	173	LUSC	Tumor
1290	TCGA-98-A53A-01	3.14762	4.90495	3.92173	1.43421	-3.94651	-4.73096	-4.40014	-5.73736	-3.86483	-4.24641	-5.24799	-4.44418	-1.93416	1	552	LUSC	Tumor
1291	TCGA-98-A53B-01	2.89369	5.11746	3.74963	3.64121	-3.92546	-4.16333	-4.06766	-5.67555	-4.4856	-4.20537	-5.00408	-4.41255	-1.71147	1	61	LUSC	Tumor
1292	TCGA-98-A53C-01	2.44008	4.51875	3.55322	2.16719	-3.74806	-3.80057	-4.66236	-5.76639	-4.39313	-4.54344	-5.61692	-4.61416	-2.03882	0	822	LUSC	Tumor
1293	TCGA-98-A53D-01	2.99287	3.80195	3.83463	1.59653	-4.27179	-4.12601	-4.96712	-5.587	-4.46877	-5.0229	-5.53097	-5.06791	-2.23471	1	645	LUSC	Tumor
1294	TCGA-98-A53H-01	2.69711	4.21486	3.0915	1.78675	-3.33189	-3.93095	-5.046	-5.66866	-4.58835	-4.41524	-5.12916	-4.55999	-2.07334	0	618	LUSC	Tumor
1295	TCGA-98-A53I-01	2.81794	4.72232	2.79421	3.41346	-3.75456	-4.25127	-4.43016	-5.85358	-4.49267	-4.12489	-4.92821	-4.43869	-1.87718	0	565	LUSC	Tumor
1296	TCGA-98-A53J-01	2.60102	5.03994	4.33531	2.59154	-4.14927	-4.00087	-4.78297	-5.32498	-4.39147	-4.53032	-5.3538	-4.83502	-1.90007	0	630	LUSC	Tumor
1297	TCGA-99-7458-01	2.5184	4.07256	3.77672	2.09286	-2.95542	-3.5411	-3.38121	-4.6012	-3.76402	-3.80195	-4.40683	-3.50912	-1.45836	0	747	LUAD	Tumor
1298	TCGA-99-8025-01	2.1701	7.47226	6.07667	2.78376	-3.4353	-1.47546	-3.98867	-6.01288	-3.09611	-3.93947	-4.26257	-4.32063	-1.00236	0	1060	LUAD	Tumor
1299	TCGA-99-8028-01	2.08537	5.2854	4.82403	2.33199	-3.02221	-3.32541	-3.00895	-7.69944	-3.69997	-4.00035	-4.86891	-3.68482	-1.56527	0	1118	LUAD	Tumor
1300	TCGA-99-8032-01	2.50817	5.21599	1.86921	2.22607	-3.24555	-3.3999	-4.4008	-6.09585	-3.9138	-4.19006	-4.83988	-4.2107	-1.87309	0	44	LUAD	Tumor
1301	TCGA-99-8033-01	2.73741	5.72147	5.58555	3.11001	-3.22792	-2.74123	-3.87809	-6.12456	-3.60423	-3.8983	-4.5756	-4.27674	-1.26435	1	656	LUAD	Tumor
1302	TCGA-99-AA5R-01	2.27534	3.68806	3.60177	2.17885	-2.68593	-3.06558	-3.83463	-5.68323	-3.881	-4.02266	-4.3108	-3.92148	-1.63844	0	658	LUAD	Tumor
1303	TCGA-A1-A0SB-01	3.63492	5.21599	2.72473	0.915969	-4.06143	-4.97773	-4.93243	-6.22083	-4.6253	-5.25435	-5.52818	-5.22165	-2.36086	0	259	BRCA	Tumor
1304	TCGA-A1-A0SE-01	2.77596	5.29729	4.07256	1.82513	-3.55522	-4.32031	-4.70113	-6.18372	-4.71945	-4.61301	-5.57907	-4.87343	-2.04787	0	1321	BRCA	Tumor
1305	TCGA-A1-A0SF-01	3.69455	5.54285	3.11001	0.683654	-4.12601	-5.00261	-5.19465	-6.32378	-4.84698	-5.01942	-5.57404	-5.1572	-2.35114	0	1463	BRCA	Tumor
1306	TCGA-A1-A0SG-01	3.74069	5.13881	3.70324	0.794505	-4.08021	-4.35306	-5.0917	-6.02155	-4.73302	-4.61225	-5.6377	-5.12863	-2.19007	0	434	BRCA	Tumor
1307	TCGA-A1-A0SH-01	3.11312	4.89117	3.91429	3.23854	-3.76991	-4.21575	-4.85589	-5.80768	-5.2008	-5.05972	-5.38382	-5.19688	-2.02778	0	1437	BRCA	Tumor
1308	TCGA-A1-A0SI-01	3.45629	5.89739	3.7076	3.72076	-3.87761	-4.58872	-5.07924	-6.39414	-4.60996	-4.56221	-5.79103	-5.45097	-1.96432	0	635	BRCA	Tumor
1309	TCGA-A1-A0SJ-01	3.45064	5.50132	3.70542	2.38054	-3.88707	-4.17142	-4.34561	-5.88499	-4.54417	-4.77404	-5.15014	-4.67425	-1.86615	0	416	BRCA	Tumor
1310	TCGA-A1-A0SK-01	2.95114	5.50816	3.7318	2.55871	-4.15786	-4.43698	-5.1265	-6.041	-4.79754	-4.51983	-5.58267	-4.68863	-2.0501	1	967	BRCA	Tumor
1311	TCGA-A1-A0SM-01	3.00455	5.00507	3.52945	4.80661	-3.26658	-4.20566	-4.97145	-5.6452	-4.88478	-4.71658	-5.04196	-4.28014	-1.72222	0	242	BRCA	Tumor
1312	TCGA-A1-A0SN-01	3.49634	5.45428	3.5834	2.82325	-4.41659	-4.43527	-5.30087	-6.08471	-4.85143	-5.01693	-5.8186	-5.32194	-2.15742	0	1196	BRCA	Tumor
1313	TCGA-A1-A0SO-01	3.28068	5.18797	3.45629	5.31529	-4.32158	-4.43493	-4.87751	-6.23304	-4.92026	-4.07147	-5.39396	-3.95638	-1.74741	0	852	BRCA	Tumor
1314	TCGA-A1-A0SP-01	3.03556	5.4411	3.99281	3.84408	-4.31428	-4.55114	-5.10111	-6.11322	-4.88387	-4.33371	-5.52471	-4.98744	-1.95799	0	584	BRCA	Tumor
1315	TCGA-A1-A0SQ-01	3.18441	5.48098	3.64331	0.717301	-4.3563	-4.8866	-5.1902	-6.06568	-4.65135	-5.34886	-4.94327	-5.01793	-2.28618	0	554	BRCA	Tumor
1316	TCGA-A2-A04R-01	2.93133	5.11746	2.73106	0.0779245	-4.05522	-3.24405	-4.83105	-5.30027	-5.35133	-4.3023	-5.05513	-3.99619	-2.10648	0	3709	BRCA	Tumor
1317	TCGA-A2-A0CK-01	3.02368	5.32741	3.3538	1.60426	-3.81984	-4.54784	-5.16976	-5.43652	-4.39613	-4.92493	-5.49723	-4.95754	-2.12005	0	4159	BRCA	Tumor
1318	TCGA-A2-A0CO-01	3.51574	5.17691	3.56322	2.35824	-4.57859	-4.75256	-4.76853	-5.84069	-3.90148	-4.74338	-5.56476	-5.41831	-2.07952	1	3492	BRCA	Tumor
1319	TCGA-A2-A0CR-01	3.4544	5.53585	4.16795	2.9398	-4.22052	-4.4139	-5.09014	-5.80016	-4.15672	-5.16483	-5.48368	-5.06535	-1.94144	0	3283	BRCA	Tumor
1320	TCGA-A2-A0CT-01	3.59154	4.84609	3.36807	6.19129	-3.81471	-4.33467	-4.58384	-5.89206	-5.20753	-4.66592	-4.72848	-4.38583	-1.63467	0	2289	BRCA	Tumor
1321	TCGA-A2-A0EN-01	3.4153	5.29133	3.77445	4.35144	-3.85121	-4.25097	-4.77658	-5.75423	-4.93761	-4.79926	-5.29788	-4.40248	-1.76981	0	4088	BRCA	Tumor
1322	TCGA-A2-A0EP-01	3.10846	5.54285	4.45176	4.71006	-4.00009	-4.33083	-4.90495	-5.68092	-4.62839	-4.79238	-5.04701	-4.84564	-1.70142	0	3603	BRCA	Tumor
1323	TCGA-A2-A0EU-01	3.51574	5.60006	3.92422	4.77234	-3.95993	-4.90911	-4.84475	-6.34166	-5.40289	-5.07048	-5.43129	-4.84653	-1.91619	0	1043	BRCA	Tumor
1324	TCGA-A2-A0ST-01	3.46384	5.47426	4.0835	4.38418	-3.98479	-4.49338	-4.97338	-6.25549	-4.90173	-4.76684	-5.28067	-4.95467	-1.85043	0	3017	BRCA	Tumor
1325	TCGA-A2-A0SU-01	2.68717	5.79434	3.30299	2.89784	-3.8555	-4.6983	-4.65881	-6.08673	-4.65449	-4.91886	-5.58989	-4.78938	-2.04747	0	1662	BRCA	Tumor
1326	TCGA-A2-A0SV-01	2.85679	5.38951	3.72296	3.52552	-4.27303	-4.46493	-5.00852	-6.10706	-5.0746	-4.75842	-5.6467	-4.81399	-2.05437	1	825	BRCA	Tumor
1327	TCGA-A2-A0SW-01	3.27727	5.53585	3.88974	2.7159	-4.05603	-4.04501	-4.05792	-6.09483	-4.9676	-5.05972	-5.77948	-4.19387	-1.90297	1	1365	BRCA	Tumor
1328	TCGA-A2-A0SX-01	2.97982	5.72939	3.83699	3.96452	-3.81215	-4.08817	-5.33656	-6.17406	-4.87887	-4.91375	-5.58844	-5.2503	-1.96096	0	1534	BRCA	Tumor
1329	TCGA-A2-A0SY-01	3.61206	5.99854	4.04554	1.85812	-3.86028	-4.28293	0.402506	-5.79767	-5.21655	-4.71781	-5.35752	-5.26074	-1.54806	0	1347	BRCA	Tumor
1330	TCGA-A2-A0T0-01	2.60935	1.6276	-1.49256	0.519129	-4.15758	-4.29822	-5.15829	-5.96188	-4.43016	-4.38252	-5.26191	-3.79067	-2.84814	0	533	BRCA	Tumor
1331	TCGA-A2-A0T1-01	3.47334	5.52194	3.4544	4.13364	-4.1017	-3.93997	-4.62878	-6.38054	-5.08235	-4.58346	-5.55553	-4.63458	-1.8603	0	521	BRCA	Tumor
1332	TCGA-A2-A0T2-01	3.0869	-0.0352035	-1.2169	-0.293588	-4.05199	-4.6253	0.134557	-5.8035	-4.17055	-3.85383	-5.32924	-4.76389	-2.57688	1	255	BRCA	Tumor
1333	TCGA-A2-A0T4-01	3.135	5.05005	3.07469	3.91182	-4.21486	-4.10364	-4.45487	-5.73576	-5.61618	-4.31049	-4.92119	-3.99879	-1.84869	0	624	BRCA	Tumor
1334	TCGA-A2-A0T5-01	2.04643	5.40865	3.68806	1.7909	-4.37297	-4.17955	-5.35876	-5.93703	-4.89529	-4.90958	-5.54777	-5.0254	-2.27436	0	531	BRCA	Tumor
1335	TCGA-A2-A0T6-01	3.20391	5.34577	3.82523	4.36119	-4.39913	-3.92372	-4.78468	-6.12664	-4.88296	-4.5087	-5.76233	-4.91468	-1.88056	0	575	BRCA	Tumor
1336	TCGA-A2-A0T7-01	3.03258	5.27949	3.51769	2.5093	-3.82734	-4.17403	-4.83899	-6.08471	-4.55188	-4.71945	-5.37815	-4.47751	-1.97608	0	631	BRCA	Tumor
1337	TCGA-A2-A0YC-01	3.40063	5.47426	3.45817	3.61	-3.87061	-4.28231	-4.68102	-5.99379	-5.00162	-4.76052	-5.30866	-4.65527	-1.88423	0	990	BRCA	Tumor
1338	TCGA-A2-A0YD-01	3.33611	5.57835	3.35202	4.31618	-3.85145	-4.30859	-4.79496	-6.31669	-4.7601	-4.53504	-5.10059	-4.13222	-1.76808	0	769	BRCA	Tumor
1339	TCGA-A2-A0YE-01	3.36449	5.37061	3.01778	3.22858	-3.81938	-3.77127	-4.89988	-5.39969	-4.87388	-4.43254	-5.07357	-4.58196	-1.82256	0	554	BRCA	Tumor
1340	TCGA-A2-A0YF-01	3.07165	4.61531	2.9201	4.77658	-4.25158	-3.70041	-4.855	-5.47829	-5.29133	-4.71945	-4.82622	-4.3411	-1.83998	0	1535	BRCA	Tumor
1341	TCGA-A2-A0YG-01	2.97982	5.42804	3.17796	4.52236	-4.3411	-3.9663	-4.62993	-6.11527	-5.31468	-4.5959	-5.25146	-4.78169	-1.90735	0	666	BRCA	Tumor
1342	TCGA-A2-A0YH-01	2.86086	5.0964	2.32886	0.465664	-3.0311	-3.73003	-5.03441	-5.98905	-5.14906	-4.76263	-5.46157	-4.86801	-2.27284	0	659	BRCA	Tumor
1343	TCGA-A2-A0YI-01	3.13657	5.36437	3.96707	3.56322	-4.02266	-3.94122	-5.19912	-5.76639	-5.17636	-4.83767	-4.97773	-3.81798	-1.80899	0	1505	BRCA	Tumor
1344	TCGA-A2-A0YJ-01	3.00748	5.14419	3.56925	1.37979	-4.09616	-4.04796	0.905785	-5.44767	-5.0254	-4.91654	-5.2064	-4.7438	-1.62312	0	566	BRCA	Tumor
1345	TCGA-A2-A0YK-01	3.38428	5.60006	3.95435	5.50132	-4.53541	-3.63304	-5.3625	-5.87357	-5.28777	-4.24096	-5.4209	-5.16702	-1.75676	0	588	BRCA	Tumor
1346	TCGA-A2-A0YL-01	3.07469	5.17691	3.43381	3.52749	-3.66852	-4.98841	-4.64041	-5.97775	-4.34691	-4.85366	-5.21938	-5.26541	-1.97896	0	1474	BRCA	Tumor
1347	TCGA-A2-A0YM-01	3.7318	5.62209	3.90443	4.80661	-3.78631	-4.08844	-4.86756	-6.0627	-4.73054	-4.86937	-5.45494	-5.08235	-1.73977	0	965	BRCA	Tumor
1348	TCGA-A2-A0YT-01	3.18926	5.33351	3.39153	2.59746	-3.13815	-3.88731	-4.97724	-5.75665	-5.26191	-5.13398	-5.21316	-4.5993	-1.95466	1	723	BRCA	Tumor
1349	TCGA-A2-A1FV-01	-0.079657	5.01992	-3.54705	0.357881	-4.46877	-4.62646	-4.40784	-6.0528	-4.32763	-3.9312	-0.315762	-4.79969	-2.59825	0	714	BRCA	Tumor
1350	TCGA-A2-A1FW-01	3.69022	5.78607	3.90197	3.39153	-4.24035	-5.16867	-3.93696	-6.09382	-4.16448	-4.38153	-5.21655	-4.84742	-1.77333	0	528	BRCA	Tumor
1351	TCGA-A2-A1FX-01	3.72959	5.07563	3.33259	3.03556	-3.91133	-4.86756	-4.71577	-6.38794	-4.85813	-5.30626	-5.31831	-5.06894	-2.10507	0	1847	BRCA	Tumor
1352	TCGA-A2-A1FZ-01	3.62449	5.09118	3.46384	0.708106	-3.7168	-4.46667	-4.09948	-5.30987	-4.20537	-4.36609	-5.10689	-4.07066	-1.87118	0	683	BRCA	Tumor
1353	TCGA-A2-A1G0-01	3.46953	5.53585	3.85121	3.1209	-4.54967	-5.15177	-4.0253	-6.27485	-4.43801	-4.54454	-5.45958	-5.16101	-1.96894	0	616	BRCA	Tumor
1354	TCGA-A2-A1G1-01	3.56724	5.80266	3.14604	2.9187	-4.55667	-4.78938	-4.59174	-5.87445	-4.82272	-4.83634	-5.44636	-5.1496	-2.05272	0	584	BRCA	Tumor
1355	TCGA-A2-A1G4-01	3.10382	5.6295	3.70324	6.07667	-3.97296	-2.97405	-4.49942	-5.9352	-4.49409	-5.07821	-5.4209	-4.55999	-1.53513	0	595	BRCA	Tumor
1356	TCGA-A2-A1G6-01	3.64752	5.04499	3.68374	0.798238	-4.58421	-4.90958	-4.85903	-5.76558	-4.68623	-4.80921	-5.45892	-4.68663	-2.21541	0	501	BRCA	Tumor
1357	TCGA-A2-A259-01	2.69462	5.13344	3.61	0.743124	-3.59869	-4.28417	-4.49161	-5.73178	-4.02187	-4.40549	-5.76639	-4.40784	-2.04389	0	1596	BRCA	Tumor
1358	TCGA-A2-A25A-01	3.03705	4.81966	3.66447	2.20332	-4.13279	-4.61225	-3.75142	-5.70966	-4.32253	-4.58384	-5.41767	-4.3482	-1.92949	0	3276	BRCA	Tumor
1359	TCGA-A2-A25B-01	3.17313	4.69789	2.66252	0.414869	-4.23221	-4.06604	-3.23788	-5.375	-4.58009	-4.93478	-5.35318	-4.78126	-2.13434	0	1291	BRCA	Tumor
1360	TCGA-A2-A25C-01	3.41899	4.63458	2.59036	1.38339	-4.04796	-4.61991	-4.08185	-5.67096	-4.43562	-4.56629	-5.31288	-3.87664	-2.04873	0	523	BRCA	Tumor
1361	TCGA-A2-A25D-01	3.03407	5.06023	3.4544	2.41498	-3.56342	-3.94954	-3.74248	-5.56904	-3.66703	-4.45349	-5.5719	-4.82842	-1.7818	0	552	BRCA	Tumor
1362	TCGA-A2-A25E-01	3.21045	5.21034	3.20064	0.263881	-3.82969	-4.50548	-3.61082	-5.68092	-4.1886	-4.20566	-5.23533	-4.48419	-1.98795	0	3204	BRCA	Tumor
1363	TCGA-A2-A25F-01	3.28068	5.16593	3.49827	2.66742	-4.36969	-4.37757	-5.20978	-5.69716	-4.37428	-4.91375	-5.38319	-3.43866	-1.92932	0	322	BRCA	Tumor
1364	TCGA-A2-A3KC-01	2.43132	5.03994	3.74515	3.95182	-3.92049	-4.32063	-4.75005	-5.62431	-4.15815	-4.3108	-5.11958	-4.83723	-1.82275	0	1102	BRCA	Tumor
1365	TCGA-A2-A3KD-01	3.02961	5.21034	4.0945	1.75957	-3.8878	-4.31967	-4.5715	-5.79767	-4.63536	-4.92353	-5.49451	-4.43323	-1.99744	0	1206	BRCA	Tumor
1366	TCGA-A2-A3XS-01	3.53142	5.38319	4.20005	3.39516	-4.02002	-4.34658	-4.27118	-5.66485	-3.89048	-4.4566	-5.18742	-4.7513	-1.67322	1	1032	BRCA	Tumor
1367	TCGA-A2-A3XT-01	2.62371	4.46215	3.69238	1.46583	-3.91108	-4.20655	-4.51767	-5.78442	-4.61723	-4.89942	-5.55553	-4.28542	-2.12777	0	2770	BRCA	Tumor
1368	TCGA-A2-A3XU-01	3.25192	5.95171	3.01042	-0.368434	-4.42404	-5.09902	-4.17897	-5.95355	-4.16218	-4.62839	-5.26599	-4.84475	-2.22594	1	912	BRCA	Tumor
1369	TCGA-A2-A3XV-01	3.36271	5.30326	3.9317	3.67944	-3.86148	-4.50906	-5.36125	-6.05181	-4.76178	-4.93525	-5.42934	-5.24222	-1.98959	0	996	BRCA	Tumor
1370	TCGA-A2-A3XW-01	3.30126	5.24453	3.70979	2.36353	-3.99463	-4.62107	-4.84965	-6.12043	-4.94849	-4.81704	-5.69328	-4.98112	-2.11722	0	1712	BRCA	Tumor
1371	TCGA-A2-A3XX-01	3.20227	5.51504	4.19417	3.48672	-3.76742	-4.56592	-5.19688	-5.75989	-4.69628	-4.97145	-5.53934	-4.69426	-1.89944	1	1439	BRCA	Tumor
1372	TCGA-A2-A3XY-01	3.66447	5.54285	3.88003	3.61619	-3.81774	-4.52344	-4.63769	-5.92339	-4.57672	-5.0249	-5.00605	-4.94564	-1.81267	1	1093	BRCA	Tumor
1373	TCGA-A2-A3XZ-01	2.87857	5.34577	3.92671	2.79159	-4.01738	-4.09257	-4.5993	-5.96003	-4.98695	-5.05564	-5.37815	-4.8825	-2.00249	0	1532	BRCA	Tumor
1374	TCGA-A2-A3Y0-01	3.22858	5.23878	4.20005	3.96707	-4.33403	-4.06739	-5.18133	-6.03124	-4.82534	-4.91282	-5.52818	-4.97097	-1.93474	0	1546	BRCA	Tumor
1375	TCGA-A2-A4RW-01	2.68098	4.48314	3.36092	2.98851	-4.00061	-3.99645	-4.74838	-5.83046	-4.11787	-4.55298	-5.06074	-4.19299	-1.91558	0	222	BRCA	Tumor
1376	TCGA-A2-A4RX-01	3.3879	4.99525	3.33259	3.11934	-4.2033	-4.24338	-4.57224	-5.74456	-4.23613	-4.40918	-4.82666	-4.54527	-1.8288	0	742	BRCA	Tumor
1377	TCGA-A2-A4RY-01	3.00895	5.08598	3.46384	2.08444	-3.69823	-4.08514	-4.29634	-5.58555	-4.07583	-4.60348	-5.18298	-4.33403	-1.85153	0	648	BRCA	Tumor
1378	TCGA-A2-A4S0-01	2.77077	4.58121	3.72517	0.47633	-4.10503	-4.4271	-4.63769	-5.72068	-4.51587	-4.4521	-5.0289	-4.42201	-2.14632	0	706	BRCA	Tumor
1379	TCGA-A2-A4S1-01	3.36987	5.07048	3.66022	3.91677	-3.82781	-3.83227	-4.38484	-5.69872	-3.5749	-4.3948	-4.88478	-4.49161	-1.58937	0	820	BRCA	Tumor
1380	TCGA-A2-A4S2-01	3.16193	4.79367	3.0671	2.78767	-2.82059	-4.38616	-4.20094	-5.7191	-4.22202	-4.36184	-4.87977	-4.3563	-1.76136	0	643	BRCA	Tumor
1381	TCGA-A2-A4S3-01	2.98706	4.95658	3.46006	3.26202	-3.60403	-3.96681	-4.85321	-5.39523	-4.49622	-4.33339	-5.11746	-4.10004	-1.76672	0	666	BRCA	Tumor
1382	TCGA-A3-3357-01	3.02665	5.33963	4.1593	0.845753	-4.36903	-4.08295	-4.72519	-5.71989	-4.88387	-3.8934	-5.33229	-4.36576	-2.00009	0	2688	KIRC	Tumor
1383	TCGA-A3-3357-11	3.55123	5.16593	3.96963	1.01192	-4.17171	-4.70356	-3.70367	-6.40913	-4.78638	-4.79496	-5.61471	-4.8898	-2.1146	0	2688	KIRC	Normal
1384	TCGA-A3-3358-01	2.69213	4.0536	3.12872	0.359639	-3.79619	-4.64275	-4.39114	-5.72939	-4.02292	-4.84831	-5.4669	-4.07611	-2.2283	0	1307	KIRC	Tumor
1385	TCGA-A3-3367-01	3.00895	5.82791	4.22082	1.92454	-4.39413	-4.65684	-5.04347	-6.25889	-4.63808	-4.513	-5.70731	-4.86576	-2.09127	0	2270	KIRC	Tumor
1386	TCGA-A3-3367-11	3.25696	5.26775	3.78357	1.37835	-3.70433	-4.38948	-3.70782	-5.66943	-4.86937	-5.04651	-5.38066	-4.74963	-1.98588	0	2270	KIRC	Normal
1387	TCGA-A3-3370-01	3.06558	4.89117	3.6859	1.23202	-4.07775	-4.24277	-4.67385	-5.96003	-4.3812	-4.53068	-5.48638	-4.59476	-2.0894	0	2274	KIRC	Tumor
1388	TCGA-A3-3370-11	3.35024	5.36437	4.11116	0.881051	-3.9292	-4.24096	-4.46877	-6.22526	-4.73385	-4.79539	-5.40417	-4.6983	-2.06575	0	2274	KIRC	Normal
1389	TCGA-A3-3373-01	3.07317	5.19353	3.23854	3.11623	-4.07802	-4.65763	-4.99427	-5.93429	-4.74588	-4.89437	-5.43848	-4.90403	-2.08546	0	1621	KIRC	Tumor
1390	TCGA-A3-3373-11	3.25192	4.83282	3.70106	0.882949	-3.96528	-4.61569	-4.57112	-6.03807	-4.59325	-4.54637	-5.34762	-4.80228	-2.15091	0	1621	KIRC	Normal
1391	TCGA-A3-3376-01	3.25024	5.93338	3.79273	1.00541	-3.86435	-4.73219	-4.68543	-5.60883	-4.53869	-4.64314	-5.23648	-4.56369	-1.99092	1	1696	KIRC	Tumor
1392	TCGA-A3-3376-11	3.69022	5.77784	3.82055	1.94297	-4.13987	-4.49516	-4.10865	-6.34887	-4.64587	-4.917	-5.16046	-4.81573	-1.95	1	1696	KIRC	Normal
1393	TCGA-A3-3385-01	3.58137	5.4411	4.33853	3.38247	-4.23131	-4.77107	-4.85054	-6.33927	-4.52706	-4.498	-5.62283	-5.10374	-1.93336	0	1993	KIRC	Tumor
1394	TCGA-A3-3385-11	3.08996	5.51504	3.61826	0.783321	-3.95968	-4.52272	-4.4521	-6.35976	-4.59136	-4.86396	-5.48165	-4.88478	-2.17579	0	1993	KIRC	Normal
1395	TCGA-A3-3387-01	3.15874	5.48773	4.07529	1.04394	-4.01449	-4.16679	-4.10921	-6.08976	-4.31143	-4.78211	-5.52818	-5.04955	-2.02382	0	617	KIRC	Tumor
1396	TCGA-A3-A6NI-01	2.82192	5.51504	3.52552	1.96598	-4.18275	-4.43904	-4.3146	-5.7902	-4.71986	-4.94375	-5.60737	-5.14527	-2.10953	0	1018	KIRC	Tumor
1397	TCGA-A3-A6NJ-01	2.95257	4.59249	2.88956	3.54924	-4.42676	-4.71863	-4.88569	-5.93794	-4.60272	-4.82403	-5.58195	-4.74754	-2.14512	0	468	KIRC	Tumor
1398	TCGA-A3-A6NL-01	3.5099	5.6295	3.06407	2.15753	-4.0824	-4.38318	-4.57224	-6.08774	-4.20212	-5.03944	-5.64896	-4.92633	-2.04845	0	689	KIRC	Tumor
1399	TCGA-A3-A6NN-01	3.36092	5.65954	3.84883	1.00606	-4.02345	-4.73013	-4.93337	-5.88323	-4.53432	-5.20192	-5.75019	-4.45383	-2.13626	0	3	KIRC	Tumor
1400	TCGA-A3-A8CQ-01	2.76818	4.86846	3.55322	0.853296	-3.9866	-4.4566	-4.49729	-6.01	-4.82534	-4.47156	-5.2428	-5.04145	-2.20737	0	3	KIRC	Tumor
1401	TCGA-A3-A8OU-01	2.8731	5.38951	4.24186	5.04499	-3.67987	-4.57187	-5.11799	-6.03027	-4.63381	-5.07305	-5.80768	-4.95324	-1.85986	0	0	KIRC	Tumor
1402	TCGA-A3-A8OV-01	2.29167	5.16593	3.92422	4.14215	-4.01002	-4.23854	-4.95754	-5.92792	-4.53796	-4.628	-5.74778	-4.58985	-1.92614	0	340	KIRC	Tumor
1403	TCGA-A3-A8OW-01	3.12715	5.10689	3.93921	1.78427	-4.10087	-4.27735	-4.79067	-5.87796	-4.6447	-4.46946	-5.39778	-4.77149	-2.03106	0	323	KIRC	Tumor
1404	TCGA-A3-A8OX-01	2.68345	5.2503	3.71417	2.60339	-3.75411	-4.11032	-4.41592	-5.97775	-4.01607	-4.82798	-5.25958	-4.67664	-1.89892	0	0	KIRC	Tumor
1405	TCGA-A4-7286-01	2.68345	5.03491	3.88974	3.36807	-3.7201	-4.73633	-4.47751	-5.8965	-4.23763	-4.93243	-5.86398	-4.67863	-1.96391	0	554	KIRP	Tumor
1406	TCGA-A4-7287-01	3.64121	5.32134	3.9292	3.22032	-3.91925	-4.54015	-4.10587	-6.02251	-4.13053	-4.93666	-5.39142	-4.28386	-1.76818	1	597	KIRP	Tumor
1407	TCGA-A4-7288-01	3.17635	5.52194	4.18538	2.4357	-3.87302	-4.61723	-4.47156	-5.86746	-3.97655	-5.05615	-5.47091	-4.8337	-1.90393	0	1857	KIRP	Tumor
1408	TCGA-A4-7288-11	3.05201	4.57001	3.92671	0.896257	-4.12714	-4.32253	-4.60958	-5.82706	-4.14756	-4.58872	-5.78607	-5.04145	-2.16709	0	1857	KIRP	Normal
1409	TCGA-A4-7583-01	2.95114	5.12277	3.65386	4.90035	-4.11367	-4.20655	-4.48984	-5.89472	-4.54015	-4.86531	-4.89025	-4.35208	-1.72704	0	3	KIRP	Tumor
1410	TCGA-A4-7584-01	3.2637	5.50816	3.82055	0.955003	-4.38683	-4.19887	-4.54967	-6.12249	-4.54198	-5.04145	-5.63696	-4.74463	-2.13962	0	650	KIRP	Tumor
1411	TCGA-A4-7585-01	3.32908	5.39587	4.0945	0.58376	-4.0712	-4.41862	-4.82622	-5.85877	-4.17867	-4.92353	-5.39205	-4.68382	-2.07914	1	1070	KIRP	Tumor
1412	TCGA-A4-7585-11	3.23688	5.23878	3.58747	1.02365	-4.1616	-4.53687	-4.35144	-6.16445	-4.47541	-4.93949	-5.18077	-4.83326	-2.12971	1	1070	KIRP	Normal
1413	TCGA-A4-7732-01	3.16993	5.50132	3.99541	1.17123	-3.98479	-4.65488	-4.3978	-5.60444	-4.38815	-4.48596	-5.40033	-4.70437	-1.9819	0	582	KIRP	Tumor
1414	TCGA-A4-7732-11	3.52356	4.87298	4.19417	1.10008	-4.03672	-4.19417	-4.56036	-6.14542	-3.94122	-4.92119	-5.36749	-4.74089	-2.01806	0	582	KIRP	Normal
1415	TCGA-A4-7734-01	3.40429	5.51504	4.25707	1.23616	-3.78014	-4.49303	-4.63691	-5.75584	-4.14813	-5.07718	-5.32863	-4.99623	-1.98363	0	27	KIRP	Tumor
1416	TCGA-A4-7828-01	3.56523	5.61471	3.95435	2.04184	-4.11283	-4.65606	-4.41019	-6.10093	-3.91281	-4.80574	-5.31107	-5.29371	-1.95227	0	238	KIRP	Tumor
1417	TCGA-A4-7915-01	2.57271	5.19353	3.89707	2.11453	-4.17722	0.235973	-4.72972	-5.77292	-4.47471	-4.66118	-5.16483	-4.67743	-1.63702	0	7	KIRP	Tumor
1418	TCGA-A4-7996-01	2.64909	4.94706	3.73624	5.13344	-3.9312	-4.22262	-4.81573	-5.55907	-4.59061	-5.06688	-5.14581	-4.74463	-1.80089	0	506	KIRP	Tumor
1419	TCGA-A4-7997-01	2.70336	4.7851	3.54725	5.15502	-4.07829	-4.30639	-4.95754	-5.2503	-4.80056	-4.72601	-5.58844	-4.79367	-1.85921	0	927	KIRP	Tumor
1420	TCGA-A4-8098-01	3.10228	4.56258	3.88731	5.06535	-3.82734	-4.17548	-4.97821	-5.43913	-4.92727	-5.07666	-5.24856	-4.86711	-1.82685	0	896	KIRP	Tumor
1421	TCGA-A4-8310-01	3.67944	5.72147	4.68182	5.72147	-4.4363	-4.47892	-4.95801	-5.76884	-4.53978	-5.00211	-5.66181	-5.08806	-1.67747	0	780	KIRP	Tumor
1422	TCGA-A4-8311-01	2.77596	5.61471	4.56629	2.17982	-4.03912	-4.60006	-4.8825	-5.83046	-4.26227	-5.0314	-5.74376	-5.0314	-2.02368	0	729	KIRP	Tumor
1423	TCGA-A4-8312-01	3.46006	5.0964	3.81355	0.311675	-4.31302	-4.43664	-4.89988	-5.84841	-4.24186	-5.109	-5.50474	-5.15068	-2.23521	0	708	KIRP	Tumor
1424	TCGA-A4-8515-01	3.28409	5.42804	4.24793	1.44814	-4.2455	-4.68703	-5.11799	-5.58051	-4.37856	-5.08546	-5.63248	-4.96856	-2.10732	0	709	KIRP	Tumor
1425	TCGA-A4-8516-01	3.59154	5.42155	4.4902	2.91311	-4.42948	-4.49978	-4.81529	-5.7803	-4.17258	-4.89988	-5.7278	-5.32376	-1.93604	0	23	KIRP	Tumor
1426	TCGA-A4-8517-01	3.0915	5.07563	3.43381	1.21896	-3.91776	-4.18801	-4.75339	-5.63099	-4.31999	-5.07151	-5.44636	-5.14204	-2.13751	0	597	KIRP	Tumor
1427	TCGA-A4-8518-01	3.48672	5.12277	3.79503	2.07325	-4.22082	-4.15499	-4.41356	-5.62579	-4.49587	-4.79625	-5.50748	-5.02041	-1.97978	0	600	KIRP	Tumor
1428	TCGA-A4-8630-01	3.32558	5.29729	3.97732	3.40612	-4.45729	-5.01594	-5.16483	-5.70184	-4.23975	-4.76726	-5.61471	-5.28363	-2.01991	0	436	KIRP	Tumor
1429	TCGA-A4-A48D-01	2.87857	5.37689	4.059	3.26709	-3.91405	-4.17838	-4.22202	-5.62135	-4.84876	-5.31831	-5.50611	-5.16867	-1.93301	0	379	KIRP	Tumor
1430	TCGA-A4-A4ZT-01	3.17796	5.34577	3.53536	2.30194	-4.24489	-4.40482	-5.49247	-5.73098	-5.2126	-5.375	-5.64144	-5.15557	-2.2414	0	516	KIRP	Tumor
1431	TCGA-A4-A57E-01	3.18441	5.47426	4.91421	0.0565609	-3.96273	-4.14129	-4.52778	-5.20304	-4.23161	-4.72027	-4.98938	-4.91561	-1.92186	1	258	KIRP	Tumor
1432	TCGA-A4-A5DU-01	3.11312	5.19353	3.91677	4.71822	-4.13562	-4.45556	-5.26308	-5.5762	-4.56889	-4.97483	-5.47225	-4.7438	-1.85405	0	496	KIRP	Tumor
1433	TCGA-A4-A5XZ-01	3.13029	5.07563	3.65809	4.75968	-4.49622	-4.28511	-5.15285	-5.67555	-4.5611	-5.35566	-5.68863	-5.12543	-1.9764	0	479	KIRP	Tumor
1434	TCGA-A4-A5Y0-01	3.28922	4.86396	3.15556	3.94173	-4.17751	-3.78471	-4.69709	-5.87533	-5.07563	-5.3268	-5.5762	-4.98063	-2.02029	0	252	KIRP	Tumor
1435	TCGA-A4-A5Y1-01	3.32908	5.79434	4.73054	1.63542	-4.04019	-4.29227	-4.38616	-5.75342	-4.25066	-4.83414	-5.48841	-4.67823	-1.85284	1	395	KIRP	Tumor
1436	TCGA-A4-A6HP-01	3.27897	5.17691	3.35557	1.51427	-4.10281	-4.62646	-5.23247	-5.70106	-4.93949	-5.45626	-5.60737	-4.74754	-2.25731	0	379	KIRP	Tumor
1437	TCGA-A4-A772-01	3.37346	5.0964	4.02424	2.83794	-3.97706	-3.90689	-4.15356	-5.64745	-4.35241	-4.56963	-5.13237	-4.68422	-1.75763	0	0	KIRP	Tumor
1438	TCGA-A4-A7UZ-01	3.21373	5.19912	3.78814	5.98905	-4.33724	-4.03273	-4.04073	-5.82791	-4.33275	-4.63226	-5.17141	-4.72601	-1.57592	0	0	KIRP	Tumor
1439	TCGA-A5-A0G1-01	3.45252	5.21034	3.60382	5.35195	-3.90837	-3.47486	-4.04394	-5.87095	-4.45003	-4.72191	-5.41702	-4.74629	-1.58456	1	3251	UCEC	Tumor
1440	TCGA-A5-A0GG-01	3.13815	5.40865	3.81355	3.18764	-3.56643	-3.92995	-4.58759	-5.95078	-4.73964	-4.93997	-5.35442	-4.78041	-1.85843	0	3762	UCEC	Tumor
1441	TCGA-A5-A0GQ-01	3.07469	5.51504	4.19417	5.25609	-3.69498	-4.24247	-3.77763	-5.91888	-4.9329	-4.88114	-5.48773	-4.19358	-1.59078	0	2247	UCEC	Tumor
1442	TCGA-A5-A0GR-01	3.07317	5.67478	3.86796	3.37706	-4.35988	-3.66916	-4.82097	-5.69794	-4.96232	-4.68182	-5.34947	-4.51659	-1.83877	0	1120	UCEC	Tumor
1443	TCGA-A5-A0VO-01	3.21373	5.17141	3.84408	3.84408	-4.28293	-4.75758	0.110853	-6.07066	-4.78981	-4.87072	-5.59642	-5.22848	-1.6177	1	875	UCEC	Tumor
1444	TCGA-A5-A1OF-01	2.84062	4.70194	4.08076	2.54711	-3.51223	-2.55058	-4.17867	-5.16374	-3.87446	-4.53614	-5.1249	-4.43698	-1.60061	0	973	UCEC	Tumor
1445	TCGA-A5-A1OG-01	2.78898	4.54784	3.80658	2.05011	-2.25107	-0.795127	-4.46877	-5.4339	-3.76855	-4.42167	-5.33412	-4.16333	-1.45359	1	973	UCEC	Tumor
1446	TCGA-A5-A1OH-01	3.25024	5.46091	4.0563	1.40217	-3.80357	-4.36936	-4.34142	-5.55978	-4.11116	-4.86982	-5.54285	-4.72314	-1.92929	0	1105	UCEC	Tumor
1447	TCGA-A5-A1OJ-01	3.11779	4.74713	4.0322	1.83861	-3.6698	-4.31302	-4.11423	-5.51366	-3.89585	-4.78254	-5.12011	-4.6447	-1.85985	0	1006	UCEC	Tumor
1448	TCGA-A5-A1OK-01	3.53339	5.42804	3.50213	3.19576	-4.43835	-5.10111	-4.83678	-5.83216	-4.70194	-4.94801	-5.59061	-4.81791	-2.05063	0	917	UCEC	Tumor
1449	TCGA-A5-A2K2-01	3.54526	5.79434	4.63458	4.43118	-1.08746	-1.92105	-4.06549	-5.79517	-3.86964	-4.62145	-5.34516	-4.92026	-1.10169	0	3595	UCEC	Tumor
1450	TCGA-A5-A2K3-01	3.68374	5.18243	4.3482	3.44127	-4.00009	-1.96776	-4.38948	-5.88587	-4.23794	-4.82228	-5.18354	-5.22848	-1.58832	0	2012	UCEC	Tumor
1451	TCGA-A5-A2K4-01	3.63701	5.41509	4.04822	3.72076	-2.74633	-3.64563	-3.96554	-5.67785	-3.82687	-4.20951	-5.30566	-4.04984	-1.38385	1	871	UCEC	Tumor
1452	TCGA-A5-A2K5-01	3.77445	5.34577	3.74963	1.65349	-4.00192	-4.23221	-3.78746	-5.53027	-4.03726	-3.97014	-5.19242	-4.84564	-1.75616	0	752	UCEC	Tumor
1453	TCGA-A5-A2K7-01	3.81588	5.18797	4.42099	4.31302	-0.269119	0.871571	-4.44075	-5.46824	-3.85264	-4.63148	-5.39396	-4.89392	-0.861723	0	1063	UCEC	Tumor
1454	TCGA-A5-A3LO-01	2.7222	3.64752	0.562155	0.42253	-2.57506	-4.01791	-4.60919	-5.55341	-3.97244	-4.79496	-5.33779	-4.79324	-2.3583	0	776	UCEC	Tumor
1455	TCGA-A5-A3LP-01	1.12008	3.84408	3.48672	4.20005	0.366674	0.481668	-4.38484	-4.56703	-4.45314	-3.38084	-2.55522	-4.19094	-0.836061	0	455	UCEC	Tumor
1456	TCGA-A5-A7WJ-01	2.8034	5.34577	3.87761	3.44314	-2.80209	-1.94914	-4.16997	-5.89029	-4.27674	-4.5438	-5.39714	-4.85187	-1.53426	0	341	UCEC	Tumor
1457	TCGA-A5-A7WK-01	2.94972	5.23305	3.79964	3.96707	-3.85526	-4.60805	-4.70802	-5.76884	-4.43016	-5.16921	-5.39332	-5.01099	-1.9162	0	560	UCEC	Tumor
1458	TCGA-A5-AB3J-01	2.69587	5.30326	3.65809	2.41498	-4.71781	-4.60805	-5.2008	-5.6482	-4.80444	-4.87796	-5.5986	-4.91004	-2.19114	0	512	UCEC	Tumor
1459	TCGA-A6-2671-01	3.20718	5.53585	3.91429	3.73402	-4.25462	-3.77445	-4.72519	-5.96933	-4.3687	-4.77276	-5.33534	-4.55962	-1.78072	1	1331	COAD	Tumor
1460	TCGA-A6-2671-11	2.94688	5.23878	3.55921	1.87778	-4.3938	-4.41524	-4.76726	-5.51435	-4.43425	-4.96664	-5.3625	-4.76726	-2.08322	1	1331	COAD	Normal
1461	TCGA-A6-2675-01	2.79946	5.05005	3.33435	2.15849	-4.00714	-2.65518	-4.55703	-5.87883	-4.44006	-4.44624	-5.49859	-3.84456	-1.83211	0	1321	COAD	Tumor
1462	TCGA-A6-2675-11	2.87857	3.31686	3.4153	1.15973	-4.30135	-3.99333	-4.78425	-3.36843	-4.42506	-4.89392	-4.61915	-5.6377	-2.10439	0	1321	COAD	Normal
1463	TCGA-A6-2677-01	2.4346	4.80228	3.59972	2.08163	-3.60362	-3.64268	-3.79895	-5.07511	-4.93666	-4.77319	-4.8825	-4.57448	-1.86408	1	740	COAD	Tumor
1464	TCGA-A6-2679-01	2.91451	5.30926	3.73402	3.56122	-3.71241	-4.33596	-4.77956	-5.72226	-4.43732	-4.81355	-4.80661	-4.44969	-1.79486	0	1366	COAD	Tumor
1465	TCGA-A6-2679-11	3.15238	5.1496	3.85837	1.6198	-4.00218	-4.67107	-4.15758	-5.62728	-4.25645	-4.84564	-5.23133	-4.88068	-1.99101	0	1366	COAD	Normal
1466	TCGA-A6-2680-01	3.43009	5.01495	3.70106	2.68345	-3.96197	-4.06495	-4.25432	-5.46557	-4.6596	-4.69507	-5.25725	-4.71169	-1.85341	0	1068	COAD	Tumor
1467	TCGA-A6-2680-11	3.51184	5.42804	3.49441	0.898796	-4.3938	-4.03512	-4.36217	-5.66485	-4.77786	-4.83326	-5.40033	-4.83237	-2.08056	0	1068	COAD	Normal
1468	TCGA-A6-2681-01	2.64545	4.90035	3.46006	2.12402	-4.59363	-4.40415	-5.18022	-5.33167	-4.81617	-4.51049	-5.18797	-4.49587	-2.11586	0	1387	COAD	Tumor
1469	TCGA-A6-2681-11	3.18764	5.26191	3.61206	1.14086	-4.96328	-4.44315	-5.05615	-5.40609	-4.27735	-4.90773	-5.21429	-4.62839	-2.14116	0	1387	COAD	Normal
1470	TCGA-A6-2682-01	2.57858	5.08079	2.31847	2.54943	-4.06116	-3.9362	-4.66592	-5.26775	-4.84698	-4.64197	-4.91933	-4.25219	-2.00535	1	424	COAD	Tumor
1471	TCGA-A6-2682-11	3.32383	5.27949	3.78585	1.30651	-4.72437	-4.31491	-4.53286	-5.61324	-4.42812	-4.97338	-5.2955	-4.65291	-2.06997	1	424	COAD	Normal
1472	TCGA-A6-2684-01	2.53903	4.8866	4.13081	3.50407	-4.43562	-3.33593	-4.34303	-5.23247	-4.22681	-4.82228	-5.3538	-4.42167	-1.75926	0	1127	COAD	Tumor
1473	TCGA-A6-2684-11	3.24857	5.23878	3.99541	1.56732	-4.48279	-4.31143	-5.11534	-5.73019	-4.26595	-4.95515	-5.34762	-4.8166	-2.08125	0	1127	COAD	Normal
1474	TCGA-A6-2685-01	3.39516	4.93761	3.54526	1.73753	-4.17897	-4.68222	-4.22142	-5.38571	-4.10781	-4.53105	-5.16812	-4.1977	-1.90479	0	1133	COAD	Tumor
1475	TCGA-A6-2685-11	3.37526	5.33351	4.08899	1.51502	-4.3001	-3.51828	-4.84165	-5.69406	-4.96808	-4.9268	-5.33167	-4.74089	-2.00073	0	1133	COAD	Normal
1476	TCGA-A6-2686-01	2.83258	5.14419	3.26539	1.39421	-4.20123	-0.443777	-4.11088	-5.13612	-4.5959	-4.91933	-5.15992	-4.32444	-1.68794	1	1126	COAD	Tumor
1477	TCGA-A6-2686-11	3.24355	5.31529	3.79734	1.57268	-4.32126	-4.14271	-4.64939	-5.33351	-4.23101	-4.96904	-5.51435	-5.11958	-2.02933	1	1126	COAD	Normal
1478	TCGA-A6-3809-01	3.21209	5.48773	2.81132	3.36628	-4.23191	-1.59653	-3.63597	-4.95849	-4.02239	-4.61569	-5.54566	-4.50227	-1.51929	0	996	COAD	Tumor
1479	TCGA-A6-3810-01	3.3538	5.05513	2.89231	2.62611	-4.09119	-3.74359	-4.08185	-5.502	-4.48138	-5.17581	-5.33718	-5.01	-1.95797	0	1111	COAD	Tumor
1480	TCGA-A6-4105-01	3.44876	4.92353	4.24489	3.25024	-3.9282	-3.65746	-4.13987	-5.68554	-4.40986	-4.73178	-4.9329	-4.05225	-1.6392	1	442	COAD	Tumor
1481	TCGA-A6-4107-01	2.9215	5.17691	3.7076	3.48864	-3.99022	-4.41964	-4.40818	-5.76721	-4.355	-5.04347	-5.44636	-4.86261	-1.9165	0	987	COAD	Tumor
1482	TCGA-A6-4107-11	3.52552	5.33963	3.46574	1.81842	-4.11815	-4.40114	-4.48666	-5.54144	-4.25006	-4.70032	-5.2405	-4.78211	-1.94759	0	987	COAD	Normal
1483	TCGA-A6-5656-01	3.95689	5.96096	2.33617	1.50826	-4.08158	-3.76267	-4.16881	-5.9252	-4.35858	-4.87388	-5.35814	-4.51228	-1.93991	0	1001	COAD	Tumor
1484	TCGA-A6-5657-01	3.91429	5.47426	4.21784	3.37706	-4.05414	-4.26872	-3.95182	-5.96933	-4.03699	-4.82798	-5.53655	-4.89667	-1.71323	0	962	COAD	Tumor
1485	TCGA-A6-5659-01	3.46006	5.29133	4.0137	2.57975	-3.63178	-3.75299	-4.89851	-5.78855	-4.34013	-4.55188	-5.45097	-4.42642	-1.79136	0	926	COAD	Tumor
1486	TCGA-A6-5660-01	3.69889	4.44487	4.24793	3.51184	-3.63137	-3.88221	-3.7015	-5.72622	-4.04984	-4.70356	-5.20584	-4.51444	-1.62595	0	888	COAD	Tumor
1487	TCGA-A6-5661-01	3.47143	5.2503	4.08624	2.93838	-3.67622	-2.91311	-3.44483	-5.93703	-3.16832	-3.24455	-4.73798	-3.75636	-1.261	0	1020	COAD	Tumor
1488	TCGA-A6-5662-01	2.61293	4.203	3.11467	2.16332	-3.56082	-3.91454	-4.95324	-5.66714	-3.59195	-4.45452	-4.93431	-5.03793	-2.00171	0	718	COAD	Tumor
1489	TCGA-A6-5664-01	3.18764	5.44767	3.80427	2.28655	-3.85097	-4.25737	-4.09064	-5.78772	-3.46157	-4.7413	-5.16867	-4.80444	-1.78638	0	672	COAD	Tumor
1490	TCGA-A6-5665-01	4.10559	5.27949	3.5895	3.00455	-3.65894	-3.62636	-4.24217	-5.80266	-4.74089	-4.63187	-5.57333	-4.649	-1.74551	0	671	COAD	Tumor
1491	TCGA-A6-5666-01	2.47999	4.16506	3.82757	1.88723	-4.50584	-4.16131	-3.10846	-4.01291	-3.08996	-3.79734	-5.42479	-5.0264	-1.7306	0	995	COAD	Tumor
1492	TCGA-A6-5667-01	3.21867	4.52597	3.40246	4.38418	0.839476	-0.0167355	-4.96808	-5.90452	-4.10977	-4.78852	-5.65651	-4.92399	-1.16645	0	887	COAD	Tumor
1493	TCGA-A6-5667-11	3.135	5.03994	3.39153	0.890549	-4.42234	-4.50655	-5.05158	-6.30846	-4.42982	-4.52091	-5.27302	-4.88843	-2.24534	0	887	COAD	Normal
1494	TCGA-A6-6137-01	2.89922	4.94233	3.92173	3.38609	-3.8934	-2.68221	0.493543	-5.49655	-4.53541	-4.30513	-5.35318	-4.80358	-1.28555	0	824	COAD	Tumor
1495	TCGA-A6-6138-01	3.59767	5.09118	4.059	3.32383	-3.89732	-1.81758	-4.6031	-5.93247	-4.75465	-3.28341	-5.3177	-2.94688	-1.37345	0	685	COAD	Tumor
1496	TCGA-A6-6140-01	3.42638	4.87298	3.57328	3.77672	-3.61165	-3.82992	-4.05576	-5.37752	-4.52344	-4.40583	-5.14798	-4.51767	-1.6517	0	734	COAD	Tumor
1497	TCGA-A6-6141-01	3.46195	5.01	4.26626	4.36772	-3.94097	-3.77195	-4.61608	-5.90362	-4.42167	-4.96424	-5.109	-4.36086	-1.6652	0	255	COAD	Tumor
1498	TCGA-A6-6142-01	3.79273	5.07563	2.14886	1.34544	-4.27025	-2.63938	-4.85009	-5.39905	-5.11693	-4.78254	-4.90081	-4.46111	-2.00479	0	763	COAD	Tumor
1499	TCGA-A6-6648-01	3.84408	4.84165	4.43459	3.15079	-3.8038	-2.44008	-4.21873	-5.47762	-4.84698	-4.89851	-5.15394	-4.94991	-1.62654	0	766	COAD	Tumor
1500	TCGA-A6-6649-01	4.05091	5.13344	4.21189	2.75787	-4.11675	-4.28045	-4.31777	-5.88235	-4.1507	-4.59817	-5.13612	-4.09948	-1.70231	0	735	COAD	Tumor
1501	TCGA-A6-6650-01	3.56322	5.11217	2.9243	3.29437	-3.83604	-2.7159	-3.5897	-5.74537	-4.25127	-4.71986	-5.12756	-4.55925	-1.63757	0	627	COAD	Tumor
1502	TCGA-A6-6651-01	3.67944	5.0249	4.0216	2.52411	-2.8595	-2.82458	-4.3978	-5.95725	-4.08569	-4.86621	-5.31408	-4.63187	-1.64058	0	662	COAD	Tumor
1503	TCGA-A6-6652-01	3.96963	5.07048	3.95182	1.97399	-3.87326	-4.27581	-3.74248	-5.73019	-3.70259	-4.4139	-5.07305	-4.46354	-1.69241	0	751	COAD	Tumor
1504	TCGA-A6-6653-01	3.88245	5.16046	4.00061	2.44778	-3.97167	1.01843	-4.90958	-5.6467	-4.03859	-4.43323	-5.29609	-4.80401	-1.38251	0	742	COAD	Tumor
1505	TCGA-A6-6654-01	3.5895	5.32134	3.64121	2.65396	-3.74851	-4.14784	-3.98376	-5.58772	-4.3001	-4.43904	-5.21995	-4.61416	-1.73626	0	726	COAD	Tumor
1506	TCGA-A6-6780-01	3.45629	5.50816	4.31302	3.36449	-4.0934	-1.13616	-4.1778	-5.7762	-4.11339	-4.52706	-5.11428	-4.39813	-1.39121	0	612	COAD	Tumor
1507	TCGA-A6-6781-01	3.01483	4.63458	3.88245	1.42252	-3.75411	-3.71614	-4.16218	-5.35133	-4.00322	-4.39247	-5.21373	-4.76263	-1.86679	0	598	COAD	Tumor
1508	TCGA-A6-6782-01	3.18764	5.23305	4.23582	1.43713	-3.90886	-4.112	-4.19475	-5.84755	-3.71636	-4.76178	-5.34086	-4.35468	-1.84527	0	617	COAD	Tumor
1509	TCGA-A6-A565-01	3.54924	5.55695	4.1883	2.16816	-4.40583	-3.4529	-4.80617	-5.61839	-4.38054	-4.88888	-5.63845	-4.78895	-1.87646	1	494	COAD	Tumor
1510	TCGA-A6-A566-01	3.09919	5.51504	4.2755	2.67974	-3.89121	-1.686	-4.58797	-5.60371	-4.11843	-4.80401	-5.51504	-4.83193	-1.6224	1	758	COAD	Tumor
1511	TCGA-A6-A567-01	2.81661	5.49451	2.3456	-0.0173125	-3.8682	-4.23552	-4.33724	-5.54495	-4.29728	-5.13935	-5.50405	-4.97628	-2.27195	1	1881	COAD	Tumor
1512	TCGA-A6-A56B-01	3.05502	5.38319	4.33531	4.46563	-4.01265	-0.190133	-4.81138	-5.26541	-4.33628	-5.05513	-5.32073	-5.18188	-1.4112	1	1711	COAD	Tumor
1513	TCGA-A6-A5ZU-01	2.85138	4.96136	2.57506	-0.328617	-4.06224	-4.73923	-4.82578	-5.67631	-4.4856	-4.98744	-5.70028	-5.04095	-2.45489	0	293	COAD	Tumor
1514	TCGA-A7-A0CE-11	3.23024	5.75342	3.95182	3.07013	-3.95866	-4.29509	-5.0964	-6.15491	-5.09745	-4.92587	-5.3625	-4.13505	-1.91836	0	1074	BRCA	Normal
1515	TCGA-A7-A0CH-11	3.34847	5.94251	4.10281	4.21189	-3.89048	-4.55888	-5.20922	-6.09991	-5.0294	-4.98015	-5.70106	-4.74089	-1.88369	0	1079	BRCA	Normal
1516	TCGA-A7-A0D9-01	3.62657	5.59279	3.56523	3.96452	-4.29634	-4.41187	-5.42934	-6.07667	-4.78767	-4.77065	-5.45693	-4.26441	-1.8954	0	1139	BRCA	Tumor
1517	TCGA-A7-A0DC-11	3.77445	4.46215	3.37886	1.90365	-3.98737	-4.13477	-5.36001	-6.19998	-5.53585	-5.21429	-5.47024	-4.89483	-2.27319	0	906	BRCA	Normal
1518	TCGA-A7-A13D-01	2.53328	5.52194	4.61148	1.82261	-4.07665	-4.70396	1.33123	-5.24165	-4.46319	-4.92306	-5.96746	-5.64369	-1.59993	0	965	BRCA	Tumor
1519	TCGA-A7-A13E-01	3.52749	5.95171	4.57747	3.67729	-4.45003	-4.4849	-5.19409	-6.10093	-4.97579	-5.0319	-5.69406	-5.01445	-1.93435	1	614	BRCA	Tumor
1520	TCGA-A7-A13E-11	3.09303	5.71358	4.04554	2.80604	-3.98427	-4.46284	-5.09692	-6.1978	-5.11005	-4.71536	-5.59642	-4.95467	-2.03835	1	614	BRCA	Normal
1521	TCGA-A7-A13F-01	2.0336	5.46757	4.00322	2.75274	-0.00403955	-3.7201	-1.41742	-5.72068	-5.43782	-4.83326	-5.23878	-4.13505	-1.35417	0	765	BRCA	Tumor
1522	TCGA-A7-A13F-11	3.43195	5.79434	3.92422	1.96242	-3.87809	-4.24459	0.230745	-6.0627	-4.33371	-5.0234	-5.40033	-4.40986	-1.50075	0	765	BRCA	Normal
1523	TCGA-A7-A13G-01	3.53932	5.67478	3.59562	-0.630192	-4.69992	-4.95134	-4.78339	-5.48503	-4.2107	-5.45626	-5.76965	-4.48772	-2.30537	0	718	BRCA	Tumor
1524	TCGA-A7-A13H-01	2.8731	5.03994	3.73402	2.04001	-4.34013	-4.449	-5.21486	-5.75423	-4.62993	-5.38193	-5.43194	-5.17306	-2.224	0	899	BRCA	Tumor
1525	TCGA-A7-A26E-01	2.85004	5.01495	3.16832	1.47694	-3.92173	-4.46598	-3.98195	-5.80183	-4.13477	-4.72684	-5.05107	-4.82272	-2.03305	0	954	BRCA	Tumor
1526	TCGA-A7-A26F-01	3.37886	5.07048	3.34847	2.75659	-3.94878	-4.14357	-4.71046	-5.61177	-3.91207	-3.99619	-5.44438	-4.53323	-1.81217	0	738	BRCA	Tumor
1527	TCGA-A7-A26G-01	2.75916	5.10164	3.17796	0.725282	-4.46702	-4.79324	-4.55814	-5.83216	-4.15471	-4.59363	-5.20304	-4.83061	-2.22238	0	722	BRCA	Tumor
1528	TCGA-A7-A26H-01	2.91451	4.92353	3.1413	1.20799	-3.97116	-4.34788	-3.31999	-5.89828	-3.65979	-4.94186	-5.07873	-4.38782	-1.95151	0	724	BRCA	Tumor
1529	TCGA-A7-A26I-01	3.38428	5.01992	3.54924	0.363156	-4.17984	-4.74089	-4.70315	-5.66638	-3.94072	-4.79152	-5.29371	-4.88751	-2.15726	0	661	BRCA	Tumor
1530	TCGA-A7-A26J-01	2.90894	4.86846	3.39153	1.76367	-2.71087	-3.67301	-4.01607	-5.45693	-4.3638	-4.35956	-5.10111	-4.58459	-1.77778	0	627	BRCA	Tumor
1531	TCGA-A7-A2KD-01	2.44338	5.03491	3.51184	1.27081	-4.03619	-4.25982	-4.76263	-5.48773	-4.73757	-4.74671	-5.23019	-4.77488	-2.1479	0	679	BRCA	Tumor
1532	TCGA-A7-A3IY-01	3.43754	5.26775	3.56925	2.07511	-3.98298	-4.29602	-4.23311	-6.03807	-4.45072	-5.22052	-5.20922	-4.98841	-2.00578	0	345	BRCA	Tumor
1533	TCGA-A7-A3IZ-01	2.88268	3.92173	3.96197	2.63093	-3.80288	-3.67258	-4.78126	-5.49587	-3.89292	-4.53541	-5.36499	-3.9352	-1.84032	0	322	BRCA	Tumor
1534	TCGA-A7-A3J0-01	3.04901	2.87994	3.85359	-1.68042	-3.65979	-4.1927	-4.97338	-5.55695	-4.47191	-4.79625	-5.16538	-4.58835	-2.44188	0	313	BRCA	Tumor
1535	TCGA-A7-A3J1-01	3.13657	5.44767	3.89952	2.67357	-3.73646	-4.59741	-4.81747	-6.05378	-4.01817	-5.05005	-4.87298	-4.67743	-1.88887	0	343	BRCA	Tumor
1536	TCGA-A7-A3RF-01	3.15238	5.01495	4.0835	1.10074	-3.97475	-4.80271	-4.78938	-5.76965	-4.5756	-5.00162	-5.54777	-5.38571	-2.20797	0	408	BRCA	Tumor
1537	TCGA-A7-A425-01	3.39698	5.45428	4.54784	1.51803	-4.33564	-4.58459	-4.59438	-6.07166	-5.01	-4.77192	-5.45825	-4.95801	-2.07228	0	447	BRCA	Tumor
1538	TCGA-A7-A426-01	3.20064	5.16593	3.75187	0.741892	-4.08322	-4.48243	-5.06125	-5.96653	-4.79367	-5.08806	-5.51642	-5.198	-2.27744	0	364	BRCA	Tumor
1539	TCGA-A7-A4SA-01	3.40063	5.05005	4.01896	3.94173	-3.11001	-4.23101	-4.39913	-5.44241	-4.18977	-4.46145	-4.82666	-4.58872	-1.56982	0	454	BRCA	Tumor
1540	TCGA-A7-A4SB-01	3.46195	4.53323	2.19154	2.28043	-3.89707	-4.20774	-4.20507	-5.61766	-4.22471	-4.43288	-4.84209	-4.53832	-1.9582	0	418	BRCA	Tumor
1541	TCGA-A7-A4SC-01	2.72599	4.94706	3.59154	1.00932	-4.07365	-4.27241	-4.51551	-5.29014	-4.45521	-4.63226	-5.08494	-4.83988	-2.07418	0	446	BRCA	Tumor
1542	TCGA-A7-A4SD-01	3.41346	5.43455	3.17313	2.5264	-3.04153	-3.96019	-4.4112	-5.34701	-4.44762	-4.43425	-5.18022	-4.63187	-1.74219	0	441	BRCA	Tumor
1543	TCGA-A7-A4SE-01	3.23688	5.07563	3.43567	2.47664	-3.86052	-4.11759	-4.59817	-5.62357	-4.20951	-4.43904	-5.08546	-4.55335	-1.8552	0	644	BRCA	Tumor
1544	TCGA-A7-A4SF-01	2.73233	4.0617	1.40217	0.19651	-3.55861	-3.96835	-3.4762	-5.38066	-4.39413	-4.57485	-4.98987	-4.27643	-2.18553	0	545	BRCA	Tumor
1545	TCGA-A7-A56D-01	2.82059	4.82403	3.03556	1.72132	-1.90712	-3.9897	-4.9254	-5.50337	-4.53214	-5.07769	-5.36125	-4.94801	-1.98693	0	448	BRCA	Tumor
1546	TCGA-A7-A5ZV-01	2.98127	4.68182	3.37166	4.82403	-3.96146	-3.86028	-4.57187	-5.38129	-5.22962	-4.54234	-5.39587	-4.74588	-1.81915	0	368	BRCA	Tumor
1547	TCGA-A7-A5ZW-01	2.64909	5.69018	4.55151	2.86086	-4.34594	-4.4237	-4.85589	-5.92611	-4.93619	-5.38508	-5.73337	-5.26366	-2.09319	0	326	BRCA	Tumor
1548	TCGA-A7-A5ZX-01	3.39698	5.47426	4.45868	3.36092	-4.1883	-4.61225	-4.79195	-5.64896	-5.04448	-5.08858	-5.27596	-4.87072	-1.90253	0	336	BRCA	Tumor
1549	TCGA-A7-A6VV-01	2.79946	5.29729	3.57328	1.9982	-3.86676	-4.65252	-4.22381	-5.85272	-4.95801	-4.62376	-5.27655	-5.04549	-2.06928	0	313	BRCA	Tumor
1550	TCGA-A7-A6VW-01	3.25864	5.40225	3.83935	3.42083	-2.62011	-2.81264	-4.33724	-5.57118	-4.68142	-4.7413	-5.25842	-4.58759	-1.5574	0	285	BRCA	Tumor
1551	TCGA-A7-A6VX-01	2.25409	5.01	3.79273	3.92422	-3.83157	-3.96963	-4.2904	-5.47359	-4.82447	-4.93619	-5.14096	-4.56147	-1.83727	0	317	BRCA	Tumor
1552	TCGA-A7-A6VY-01	2.87174	4.89575	3.04302	2.47106	-4.31365	-4.46807	-4.93902	-5.19744	-4.88478	-4.79711	-5.15829	-4.71658	-2.09945	0	266	BRCA	Tumor
1553	TCGA-A8-A075-01	2.9173	4.98063	3.42824	3.13186	-4.10503	-4.15672	-4.22801	-5.91978	-5.0259	-4.71454	-5.47292	-4.35956	-1.96037	0	518	BRCA	Tumor
1554	TCGA-A8-A08O-01	2.5448	5.95171	3.37706	2.41498	-4.11815	-4.5648	-4.80142	-6.12249	-4.29477	-3.90664	-4.71699	-4.83855	-1.92294	0	943	BRCA	Tumor
1555	TCGA-A8-A0A6-01	3.6666	5.66714	3.91182	3.48672	-4.29509	-4.00166	-4.92914	-6.3695	-5.03592	-4.63303	-5.34208	-4.38948	-1.8553	0	640	BRCA	Tumor
1556	TCGA-A8-A0AD-01	3.51379	5.75342	4.0322	2.65518	-3.93871	-4.8898	-4.72232	-6.39912	-4.82403	-4.98597	-5.31288	-5.48031	-2.04988	0	1157	BRCA	Tumor
1557	TCGA-AA-3488-01	2.7425	5.08079	3.73624	0.679385	-3.97014	-3.96222	-4.45521	-5.48976	-4.72478	-4.23824	-5.23076	-4.43801	-2.02252	1	153	COAD	Tumor
1558	TCGA-AA-3488-11	2.78376	5.24453	4.06984	1.44594	-3.87253	-4.62299	-4.32827	-5.26308	-4.30639	-4.63963	-5.52333	-4.91421	-1.99386	1	153	COAD	Normal
1559	TCGA-AA-3489-01	3.67944	5.63696	3.52945	3.89218	-3.98041	-4.25768	-4.157	-5.85704	-4.31555	-4.63109	-5.05819	-5.22392	-1.72857	1	214	COAD	Tumor
1560	TCGA-AA-3492-01	3.54526	5.44767	3.96452	2.13545	-3.99905	-0.869047	-4.0636	-6.1256	-4.77276	-4.70721	-5.20922	-4.11731	-1.56424	1	92	COAD	Tumor
1561	TCGA-AA-3492-11	3.31686	5.08598	3.91677	1.8924	-4.10754	-4.51659	-4.59099	-5.80517	-4.21367	-4.40851	-5.16101	-4.63187	-1.93528	1	92	COAD	Normal
1562	TCGA-AA-3494-01	2.39662	5.04499	0.57415	0.961434	-4.44041	-4.07011	-4.61876	-5.14527	-4.89071	-4.52815	-5.15937	-4.37297	-2.35405	0	31	COAD	Tumor
1563	TCGA-AA-3494-11	3.55123	5.4411	3.72296	2.39662	-4.30796	-4.47016	-4.79152	-5.88235	-4.33083	-4.85411	-5.30506	-4.95754	-1.9823	0	31	COAD	Normal
1564	TCGA-AA-3495-01	2.87037	5.13881	3.59154	3.22692	-4.41659	-1.96065	-4.47051	-5.68786	-4.47261	-4.82534	-5.45494	-5.08235	-1.79527	0	1127	COAD	Tumor
1565	TCGA-AA-3495-11	3.07013	5.05513	3.64963	1.6868	-4.0712	-4.50263	-4.61953	-5.2742	-4.44246	-4.65291	-5.38508	-4.60576	-2.00767	0	1127	COAD	Normal
1566	TCGA-AA-3496-01	4.15643	5.12277	3.76538	3.04452	-4.22861	-3.57773	-3.88366	-5.81187	-4.0981	-4.79453	-5.38382	-4.9428	-1.71934	0	31	COAD	Tumor
1567	TCGA-AA-3502-01	2.73995	5.38951	3.65386	1.23409	-4.15099	-4.5449	-4.31365	-5.32498	-4.49906	-4.51156	-5.30087	-4.77234	-2.03341	0	1065	COAD	Tumor
1568	TCGA-AA-3502-11	3.46764	5.30926	3.97989	2.51157	-4.23643	-4.51156	-4.63264	-5.54636	-4.57448	-4.85723	-4.69346	-4.9928	-1.89805	0	1065	COAD	Normal
1569	TCGA-AA-3506-01	2.63213	5.4411	3.47715	1.09609	-3.96656	-3.36217	-4.25707	-5.5527	-4.68422	-4.70924	-5.48435	-4.64782	-2.00147	0	1765	COAD	Tumor
1570	TCGA-AA-3506-11	2.79028	5.42155	3.5895	1.8159	-4.10004	-4.38716	-4.02398	-5.44044	-4.40717	-4.88387	-5.13666	-4.96424	-1.97719	0	1765	COAD	Normal
1571	TCGA-AA-3509-01	2.09849	4.88205	3.56322	2.56687	-4.02981	-3.80011	-4.55298	-4.96184	-4.59174	-4.52633	-4.91514	-3.90763	-1.84791	0	1915	COAD	Tumor
1572	TCGA-AA-3509-11	3.03407	5.23878	3.74515	2.2221	-3.96146	-4.34497	-5.07821	-5.90184	-4.30986	-4.58835	-5.19186	-4.41491	-1.96261	0	1915	COAD	Normal
1573	TCGA-AA-3510-01	2.96973	5.50132	3.72517	3.56122	-4.05172	-4.26503	-4.75758	-5.59642	-4.74463	-5.08598	-4.85455	-4.86846	-1.87224	0	1946	COAD	Tumor
1574	TCGA-AA-3510-11	3.06861	5.40865	3.62866	1.80004	-4.53687	-4.41491	-5.22279	-5.54355	-4.46215	-4.84121	-5.15502	-5.2854	-2.12966	0	1946	COAD	Normal
1575	TCGA-AA-3511-01	3.99022	5.52194	4.371	3.25696	-3.33049	-2.38803	-4.07365	-6.13809	-4.15299	-4.39713	-5.05768	-4.82009	-1.43484	0	212	COAD	Tumor
1576	TCGA-AA-3655-01	3.4153	5.29729	3.54725	2.5184	-4.31175	-4.52706	-3.90714	-5.69561	-4.16391	-5.06535	-5.54566	-4.91282	-1.94592	0	1856	COAD	Tumor
1577	TCGA-AA-3655-11	3.88003	4.96616	3.22527	1.92192	-4.05387	-4.93808	-4.63963	-6.02251	-4.17577	-4.36282	-4.81138	-4.23372	-1.93703	0	1856	COAD	Normal
1578	TCGA-AA-3660-01	3.47715	4.98063	3.37886	2.84734	-4.25737	-3.42009	-4.55077	-5.98433	-4.29321	-4.62261	-5.6995	-4.61225	-1.89635	0	2375	COAD	Tumor
1579	TCGA-AA-3660-11	3.79044	5.52888	3.61826	1.90365	-4.46215	-4.51013	-4.35826	-6.14858	-4.24308	-4.57821	-5.36499	-5.03391	-1.98817	0	2375	COAD	Normal
1580	TCGA-AA-3663-01	3.81588	5.15502	3.29094	4.10837	-4.15959	1.08349	-3.96656	-6.06468	-4.22291	-4.7256	-4.95134	-4.87162	-1.29238	0	212	COAD	Tumor
1581	TCGA-AA-3663-11	3.64752	5.04499	3.65809	1.57421	-4.3855	-4.57112	-4.88068	-5.99663	-4.5563	-4.41896	-5.56618	-4.76136	-2.10099	0	212	COAD	Normal
1582	TCGA-AA-3712-01	3.22032	4.90035	3.23688	3.82523	-4.5438	-0.808829	-4.51659	-6.0148	-4.56443	-5.01247	-5.81019	-4.99231	-1.75672	0	0	COAD	Tumor
1583	TCGA-AA-3712-11	3.56322	5.18243	3.71417	1.57498	-4.00845	-4.58196	-4.58496	-6.02155	-4.21933	-4.71495	-5.47359	-4.77488	-2.02874	0	0	COAD	Normal
1584	TCGA-AA-3713-01	0.339729	4.08899	0.408391	-0.334464	-4.16592	-3.75524	-5.33045	-4.81268	-4.72972	-4.73923	-5.42414	-4.48103	-2.74465	0	579	COAD	Tumor
1585	TCGA-AA-3713-11	3.86556	5.37061	3.5834	1.55435	-4.19153	-4.60919	-4.35826	-5.81103	-4.30765	-4.87569	-5.39015	-4.97628	-2.01215	0	579	COAD	Normal
1586	TCGA-AB-2802-03	3.35735	5.9243	4.51515	6.68883	-4.32668	-4.40583	-4.86621	-6.52122	-4.73798	-5.05208	-5.33473	-5.26951	-1.66905	1	365	LAML	Tumor
1587	TCGA-AB-2803-03	4.04554	5.56405	4.64626	6.70409	-4.60767	-4.16333	-5.0964	-6.27141	-4.61301	-5.1572	-5.51228	-5.12756	-1.63241	1	792	LAML	Tumor
1588	TCGA-AB-2804-03	3.4153	5.63696	3.97219	4.75968	-4.35208	-4.86172	-5.18908	-5.64896	-4.89071	-5.07976	-5.2262	-4.95754	-1.86849	0	2557	LAML	Tumor
1589	TCGA-AB-2805-03	3.64121	5.48098	4.08076	6.02736	-4.56147	-4.34497	-4.96664	-6.01288	-4.84032	-4.77616	-5.35442	-4.88114	-1.70897	1	577	LAML	Tumor
1590	TCGA-AB-2806-03	3.68806	5.62209	4.32891	6.46411	-4.59174	-4.9254	-4.87569	-6.32616	-4.81225	-5.33045	-5.51987	-5.14852	-1.78558	1	945	LAML	Tumor
1591	TCGA-AB-2807-03	3.54328	5.88852	4.32253	4.81095	-4.36054	-2.77985	-5.0917	-6.30495	-4.58158	-4.91375	-5.02191	-5.05972	-1.62906	1	181	LAML	Tumor
1592	TCGA-AB-2808-03	2.99724	5.20472	3.89952	5.33963	-4.49409	-4.52344	-5.11693	-5.59206	-5.0319	-5.40545	-5.27126	-5.01594	-1.9175	0	2861	LAML	Tumor
1593	TCGA-AB-2809-03	3.72296	5.80266	4.63846	4.96136	-5.16429	-4.42133	-5.33351	-6.3744	-4.90726	-5.58483	-5.2405	-5.18631	-1.92391	1	62	LAML	Tumor
1594	TCGA-AB-2810-03	3.9292	5.96096	4.46911	6.40037	-4.81486	0.0271235	-4.86037	-6.41164	-4.98695	-5.07151	-4.44349	-5.06894	-1.23925	1	31	LAML	Tumor
1595	TCGA-AB-2811-03	4.09727	5.97026	4.82842	6.42554	-4.41727	-4.87343	-5.27302	-6.08774	-4.67504	-5.54215	-5.61913	-5.1372	-1.69196	1	243	LAML	Tumor
1596	TCGA-AB-2812-03	3.30299	5.58555	4.46563	5.43455	-4.60576	-3.44258	-4.68663	-5.41122	-4.44212	-4.86711	-5.2949	-4.83899	-1.56672	1	366	LAML	Tumor
1597	TCGA-AB-2813-03	3.36449	5.87095	4.371	5.82791	-4.56926	-5.03541	-4.87751	-6.14753	-4.69265	-5.5116	-5.34701	-5.20416	-1.82923	1	31	LAML	Tumor
1598	TCGA-AB-2814-03	3.29265	5.38319	4.25401	6.13809	-4.62222	-4.83502	-4.89254	-5.587	-4.65999	-4.88569	-5.66562	-4.83988	-1.74333	1	792	LAML	Tumor
1599	TCGA-AB-2815-03	3.50795	5.95171	4.49729	5.61471	-4.50834	-4.18188	-4.87569	-5.96281	-4.49978	-4.64509	-5.26658	-5.12596	-1.62454	1	822	LAML	Tumor
1600	TCGA-AB-2816-03	3.50213	5.83642	4.62684	6.11733	-4.42982	-1.76695	-5.06535	-5.56049	-4.38683	-4.99476	-5.40161	-4.85411	-1.36476	1	245	LAML	Tumor
1601	TCGA-AB-2817-03	2.78115	5.52194	4.15356	6.10706	-4.27087	-4.48138	-5.31167	-5.82961	-4.49693	-5.05462	-5.20865	-5.14581	-1.76965	1	273	LAML	Tumor
1602	TCGA-AB-2818-03	3.80427	5.87095	4.85054	6.23527	-4.35176	-3.60691	-4.66354	-6.38547	-4.54857	-5.01198	-5.73178	-5.04448	-1.54862	1	303	LAML	Tumor
1603	TCGA-AB-2819-03	3.09457	5.47426	4.20005	5.74537	-4.63846	-4.08844	-5.48841	-6.16978	-5.01793	-5.7034	-5.13344	-4.99182	-1.89312	0	2496	LAML	Tumor
1604	TCGA-AB-2820-03	3.24689	5.74537	4.22981	5.47426	-4.16074	-5.08546	-4.92493	-6.06667	-4.67584	-4.73261	-5.48503	-5.17856	-1.80113	1	0	LAML	Tumor
1605	TCGA-AB-2821-03	3.2637	5.65197	4.059	4.71822	-4.67226	-2.00903	-4.99966	-5.46623	-4.43459	-5.12916	-5.31891	-5.04398	-1.61508	1	822	LAML	Tumor
1606	TCGA-AB-2822-03	3.54725	5.63696	4.43118	6.04689	-4.41086	-1.42617	-4.95039	-5.86572	-4.85187	-4.94044	-5.36187	-4.71413	-1.40493	1	973	LAML	Tumor
1607	TCGA-AB-2823-03	3.31338	5.80266	4.29102	5.74537	-4.42472	-4.49516	-4.93431	-5.66866	-4.42065	-5.11799	-5.74216	-5.06842	-1.72664	1	0	LAML	Tumor
1608	TCGA-AB-2824-03	3.84645	5.84498	3.94929	5.56405	-4.12799	-3.87422	-5.05666	-6.23974	-4.92727	-4.91143	-5.26249	-5.3965	-1.71596	1	30	LAML	Tumor
1609	TCGA-AB-2825-03	3.51965	5.71358	4.42778	6.26913	-4.43288	-4.25768	-5.15665	-5.88852	-4.71822	-5.26249	-5.56334	-5.13612	-1.70715	1	212	LAML	Tumor
1610	TCGA-AB-2826-03	4.21486	5.49451	4.22681	5.86224	-4.06441	-0.610255	-5.08235	-5.45759	-4.22142	-5.27068	-5.11534	-4.67504	-1.22489	1	731	LAML	Tumor
1611	TCGA-AB-2827-03	2.87447	5.37689	1.59575	2.36777	-4.18889	-4.20596	-4.73013	-5.62135	-4.34013	-4.92587	-5.67325	-5.20584	-2.22304	1	273	LAML	Tumor
1612	TCGA-AB-2828-03	3.90689	5.9243	4.51875	6.04689	-4.38815	-4.64314	-5.09849	-6.20982	-4.99329	-5.21599	-5.45693	-4.6675	-1.68971	0	2284	LAML	Tumor
1613	TCGA-AB-2829-03	3.63492	5.46091	4.45176	3.3538	-4.37725	-4.67425	-5.04803	-6.34166	-4.54161	-4.60958	-5.20584	-4.89988	-1.89973	1	273	LAML	Tumor
1614	TCGA-AB-2830-03	3.69022	5.46757	3.69672	4.52597	-4.60158	-4.77065	-5.13559	-5.7286	-5.12596	-5.46623	-5.57333	-4.9542	-1.99797	1	275	LAML	Tumor
1615	TCGA-AB-2831-03	3.71856	5.68246	4.51156	5.01992	-4.47857	-4.34174	-5.38951	-6.17085	-4.56926	-4.97097	-5.37877	-4.86846	-1.76964	1	640	LAML	Tumor
1616	TCGA-AB-2832-03	3.82055	5.88852	4.57001	4.18246	-4.20507	-4.63536	-5.0239	-6.39912	-4.70518	-5.28363	-5.57047	-5.16483	-1.87717	1	365	LAML	Tumor
1617	TCGA-AB-2833-03	3.87277	5.71358	4.59627	4.74296	-4.2929	-4.89713	-5.11217	-6.10093	-4.53687	-5.09954	-5.82961	-5.29669	-1.85335	1	456	LAML	Tumor
1618	TCGA-AB-2834-03	3.5216	5.78607	4.2848	5.33963	-4.29009	-2.54943	-4.87388	-6.24198	-4.39247	-4.74838	-5.53306	-4.99231	-1.55746	1	245	LAML	Tumor
1619	TCGA-AB-2835-03	3.46764	5.87095	4.4902	6.07667	-4.22501	-3.92173	-5.32985	-6.2737	-4.67385	-5.32194	-5.88587	-4.88888	-1.71795	0	1673	LAML	Tumor
1620	TCGA-AB-2836-03	3.47906	5.81103	4.26933	5.59279	-4.37922	-3.72782	-5.01644	-6.03904	-4.67465	-5.33901	-5.83216	-5.23247	-1.75738	1	518	LAML	Tumor
1621	TCGA-AB-2837-03	3.90443	6.07667	4.43801	6.73507	-4.06766	-4.78981	-4.82359	-6.1163	-4.64197	-5.17196	-5.26716	-5.22336	-1.57897	1	0	LAML	Tumor
1622	TCGA-AB-2838-03	3.48097	5.78607	4.56258	4.88205	-2.80735	-3.92521	-4.90958	-5.751	-4.30355	-4.92727	-5.56476	-5.24222	-1.55994	1	365	LAML	Tumor
1623	TCGA-AB-2839-03	3.57732	5.69018	4.0617	5.99854	-4.55004	-4.44041	-5.09327	-6.03222	-4.84876	-4.86846	-5.3538	-4.55593	-1.70126	1	486	LAML	Tumor
1624	TCGA-AB-2840-03	3.18118	5.43455	4.17955	4.53323	-4.51013	-4.06035	-5.17967	-5.3569	-4.62222	-4.70153	-5.22506	-5.26191	-1.79911	1	28	LAML	Tumor
1625	TCGA-AB-2841-03	3.67944	5.71358	4.28791	6.51716	-4.49835	-4.37626	-4.70396	-6.25549	-4.7851	-5.16702	-5.26658	-4.90588	-1.64671	1	1401	LAML	Tumor
1626	TCGA-AB-2842-03	3.89952	5.76965	4.36772	5.80266	-4.59363	-4.85947	-4.96568	-6.01096	-4.60348	-4.70965	-5.44965	-5.22052	-1.71446	1	0	LAML	Tumor
1627	TCGA-AB-2843-03	3.51769	6.06667	4.47962	5.84498	-3.97193	-4.47121	-4.39347	-6.10809	-4.61493	-4.69789	-4.61148	-5.0269	-1.49891	1	215	LAML	Tumor
1628	TCGA-AB-2844-03	3.47334	5.54285	4.2848	5.69794	-4.37626	-3.83793	-5.06279	-5.58555	-4.63071	-4.93008	-5.0249	-4.83988	-1.60743	1	122	LAML	Tumor
1629	TCGA-AB-2845-03	3.69672	5.56405	3.83699	4.11675	-4.4625	-4.09727	-4.17751	-5.84498	-4.76221	-4.84609	-5.0891	-4.86217	-1.74394	1	304	LAML	Tumor
1630	TCGA-AB-2846-03	3.83227	5.45428	4.18246	3.33963	-4.56852	-4.60272	-5.23133	-6.0627	-4.53723	-5.04246	-5.45693	-5.18908	-1.99019	1	1402	LAML	Tumor
1631	TCGA-AB-2847-03	3.35914	5.66714	4.5296	6.30378	-4.62839	-4.84387	-4.6671	-6.24759	-4.41187	-4.78382	-5.18354	-4.83502	-1.64513	1	608	LAML	Tumor
1632	TCGA-AB-2848-03	3.13657	5.48773	4.07802	5.40865	-4.59855	-4.15557	-5.06996	-5.44965	-4.58046	-4.93243	-5.4649	-4.97483	-1.75961	1	455	LAML	Tumor
1633	TCGA-AB-2849-03	4.00584	5.57118	3.81821	5.98905	-4.36086	-5.0294	-4.82272	-6.44213	-4.81181	-5.13559	-5.74858	-5.02739	-1.83285	0	2220	LAML	Tumor
1634	TCGA-AB-2851-03	3.4394	5.78607	4.20596	6.14858	-4.32668	-4.33885	-4.89437	-5.84755	-4.55777	-5.22108	-5.23705	-5.01	-1.65445	1	242	LAML	Tumor
1635	TCGA-AB-2853-03	3.62449	5.9063	4.55151	5.81103	-4.30073	-5.01148	-4.59741	-6.37195	-4.54673	-4.75591	-5.2949	-4.90495	-1.65756	1	89	LAML	Tumor
1636	TCGA-AB-2854-03	3.88731	5.81103	3.73402	3.83699	-4.62762	-4.68583	-4.91468	-6.25889	-4.64548	-5.07357	-5.38319	-4.95134	-1.93927	1	366	LAML	Tumor
1637	TCGA-AB-2855-03	3.85121	5.76151	4.62299	6.83216	-4.64548	-3.55083	-4.71128	-6.61774	-4.40214	-5.05462	-5.55129	-4.93055	-1.53301	1	212	LAML	Tumor
1638	TCGA-AB-2856-03	3.5895	5.31529	4.1593	5.89739	-4.44384	-3.01336	-5.42739	-6.24759	-4.83237	-4.92119	-5.79186	-5.03642	-1.72938	1	150	LAML	Tumor
1639	TCGA-AB-2857-03	3.33611	5.80266	4.52236	4.52236	-4.54747	-5.08079	-5.36749	-6.40162	-4.83723	-5.55695	-5.71752	-5.44373	-2.06411	1	306	LAML	Tumor
1640	TCGA-AB-2858-03	3.87761	5.50132	3.82757	5.72147	-4.37955	-4.9428	-4.98549	-5.78689	-4.51444	-4.78468	-5.57404	-5.14743	-1.76561	1	577	LAML	Tumor
1641	TCGA-AB-2860-03	3.47524	5.65197	4.30041	5.56405	-3.89292	-4.54198	-4.88432	-5.81692	-4.5449	-4.66078	-5.67862	-4.80315	-1.65266	1	427	LAML	Tumor
1642	TCGA-AB-2861-03	3.99022	6.11733	4.59249	5.48773	-4.48208	-4.5959	-5.10953	-6.58486	-4.57001	-4.71822	-5.43913	-4.66829	-1.66502	1	0	LAML	Tumor
1643	TCGA-AB-2862-03	3.08384	6.06667	4.32253	5.94251	-4.44349	-3.82359	-5.08598	-6.22858	-4.48349	-4.89483	-5.61618	-5.01346	-1.68117	0	1430	LAML	Tumor
1644	TCGA-AB-2863-03	3.20391	5.41509	4.01896	4.90958	-4.62145	-1.62214	-4.84965	-5.52679	-4.67544	-5.28836	-5.0249	-4.92774	-1.58241	1	31	LAML	Tumor
1645	TCGA-AB-2866-03	3.46953	5.48773	4.22681	6.10706	-4.35338	1.87007	-4.92353	-5.92339	-4.71658	-5.04651	-5.51366	-5.03642	-1.19602	1	153	LAML	Tumor
1646	TCGA-AB-2867-03	3.88488	5.73736	4.26626	5.81945	-4.48208	-2.29577	-4.61608	-6.24984	-4.89621	-4.57336	-5.27891	-5.10426	-1.48238	1	184	LAML	Tumor
1647	TCGA-AB-2868-03	4.03752	5.97026	4.20596	5.39587	-4.45418	-4.30073	-4.9652	-6.43956	-4.82666	-5.11852	-5.91527	-5.14096	-1.79596	1	151	LAML	Tumor
1648	TCGA-AB-2869-03	3.15556	5.65197	4.29728	5.55695	-4.39313	-4.6679	-4.77065	-5.46957	-4.69104	-4.73757	-5.66029	-4.78297	-1.70928	0	243	LAML	Tumor
1649	TCGA-AB-2870-03	3.81821	5.89739	4.5296	6.33927	-4.38087	-4.39746	0.140341	-6.01865	-4.63846	-5.07357	-5.54425	-5.07048	-1.19991	1	153	LAML	Tumor
1650	TCGA-AB-2871-03	3.88245	5.87971	4.63846	6.08673	-4.35598	-4.72478	-5.16647	-6.20763	-4.49729	-4.95754	-5.27009	-5.01396	-1.6422	0	153	LAML	Tumor
1651	TCGA-AB-2872-03	3.90443	5.78607	4.55151	6.21311	-4.47857	-3.98272	-4.80099	-5.90095	-4.94517	-5.05259	-5.17636	-4.46354	-1.52881	0	638	LAML	Tumor
1652	TCGA-AB-2873-03	3.48288	5.85358	4.32572	4.7513	-4.59665	-4.71658	-5.27244	-6.07466	-4.95563	-4.98792	-5.50885	-4.86486	-1.88034	0	273	LAML	Tumor
1653	TCGA-AB-2874-03	3.5895	5.68246	4.39081	6.42554	-4.53032	-2.19056	-5.37312	-6.15279	-5.44636	-5.15774	-5.66105	-5.14419	-1.63065	0	396	LAML	Tumor
1654	TCGA-AB-2875-03	3.49827	6.07667	4.29415	5.81103	-4.13448	-4.47716	-5.109	-6.20216	-4.60767	-4.67703	-5.40737	-5.16046	-1.6746	0	212	LAML	Tumor
1655	TCGA-AB-2876-03	3.92422	5.97963	4.75549	6.42554	-4.82097	-1.56044	-4.91654	-6.55963	-4.76389	-5.08598	-5.37752	-4.74421	-1.39536	0	1219	LAML	Tumor
1656	TCGA-AB-2877-03	3.63911	5.69018	4.31618	6.28059	-4.28542	0.975615	-5.09014	-5.8186	-4.71577	-4.95754	-5.16374	-5.10637	-1.18632	0	638	LAML	Tumor
1657	TCGA-AB-2878-03	3.27897	5.37061	2.98271	2.68841	-4.73467	-5.07202	-4.91886	-6.00139	-4.4112	-4.88797	-5.39778	-5.13989	-2.18692	1	365	LAML	Tumor
1658	TCGA-AB-2879-03	3.75861	5.40225	4.66197	6.15914	-4.93902	-4.12152	-4.28107	-5.76802	-4.17432	-4.97821	-5.18298	-5.16647	-1.55247	0	245	LAML	Tumor
1659	TCGA-AB-2880-03	4.15356	5.99854	4.73467	5.96096	-4.45972	-3.43307	-4.81051	-6.04689	-4.63226	-4.893	-5.55907	-5.13398	-1.51006	1	NA	LAML	Tumor
1660	TCGA-AB-2881-03	3.76764	5.61471	4.52597	6.22415	-4.48949	-4.32063	-4.93384	-5.89295	-4.61493	-5.06074	-5.49587	-4.77361	-1.6208	0	393	LAML	Tumor
1661	TCGA-AB-2882-03	3.44127	5.57835	4.3482	5.45428	-4.09064	-4.17345	-4.94422	-5.79351	-4.6408	-5.04246	-5.502	-4.87887	-1.68699	1	365	LAML	Tumor
1662	TCGA-AB-2883-03	3.52552	5.45428	4.13081	5.2503	-4.08404	-5.10006	-5.08806	-5.80183	-4.5062	-4.80228	-5.19409	-4.87524	-1.75757	0	730	LAML	Tumor
1663	TCGA-AB-2884-03	3.52749	5.72147	4.30041	6.25775	-4.50941	-4.42676	-4.77065	-6.07667	-4.83458	-4.92166	-5.45759	-5.21147	-1.70014	1	731	LAML	Tumor
1664	TCGA-AB-2885-03	3.57328	6.09686	4.26319	5.70574	-4.36217	-4.33051	-4.89025	-5.99854	-4.91607	-4.985	-5.30386	-4.88614	-1.66946	1	214	LAML	Tumor
1665	TCGA-AB-2886-03	3.33084	5.4411	4.12236	6.19129	-4.42031	-4.96808	0.138605	-5.65726	-4.71169	-4.98597	-5.28777	-4.83326	-1.30335	0	181	LAML	Tumor
1666	TCGA-AB-2887-03	3.88245	5.94251	4.52597	6.50372	-4.6671	-4.41221	-5.19688	-6.30145	-4.69789	-5.50748	-5.33779	-4.96088	-1.68559	1	NA	LAML	Tumor
1667	TCGA-AB-2888-03	3.92422	5.87095	4.37757	5.95171	-4.47191	-4.68422	-5.21712	-6.25436	-4.58084	-5.15122	-5.72226	-4.9676	-1.74376	0	334	LAML	Tumor
1668	TCGA-AB-2889-03	3.80658	5.54988	4.1883	5.65954	-4.87253	-4.91143	-5.36561	-6.57219	-4.64041	-5.3427	-5.73337	-4.98112	-1.93459	0	304	LAML	Tumor
1669	TCGA-AB-2890-03	3.5834	5.81945	4.58496	5.37689	-4.08103	-4.64041	-4.79668	-5.67401	-4.71495	-5.20809	-5.43521	-5.23533	-1.70175	1	0	LAML	Tumor
1670	TCGA-AB-2891-03	3.62657	5.43455	4.01633	5.38951	-4.60538	-3.24338	-4.93997	-5.98151	-4.82798	-5.12224	-5.5612	-5.24568	-1.75503	1	NA	LAML	Tumor
1671	TCGA-AB-2892-03	2.39769	5.63696	4.1507	5.56405	-3.88003	-4.26841	-4.76052	-6.01769	-4.77022	-4.59627	-5.44307	-4.7413	-1.72734	0	943	LAML	Tumor
1672	TCGA-AB-2893-03	3.81355	5.9063	4.53687	6.73507	-4.60158	-4.9977	-5.09379	-6.55546	-4.58948	-5.08131	-5.73257	-4.73219	-1.69936	1	212	LAML	Tumor
1673	TCGA-AB-2894-03	3.87277	5.76151	3.9317	3.52356	-4.71822	-4.17403	-4.93572	-5.96003	-4.29258	-4.6679	-5.53166	-4.62762	-1.81818	1	181	LAML	Tumor
1674	TCGA-AB-2895-03	3.5895	5.75342	4.46911	6.21311	-4.4075	-4.69346	-4.70234	-5.94802	-4.7881	-5.48976	-5.69716	-4.98744	-1.72405	1	153	LAML	Tumor
1675	TCGA-AB-2896-03	3.88488	6.07667	4.54417	5.30926	-4.72766	-4.41828	-5.2405	-6.49971	-4.6373	-5.28777	-5.54004	-5.01892	-1.79627	1	214	LAML	Tumor
1676	TCGA-AB-2897-03	3.69238	5.36437	4.20892	5.91527	-4.32413	-4.34303	-4.83855	-5.81187	-4.87207	-5.03391	-5.05107	-4.48984	-1.63196	0	243	LAML	Tumor
1677	TCGA-AB-2898-03	3.87519	6.16978	4.50441	5.09118	-4.70356	-4.71006	-5.07821	-6.4129	-4.58759	-5.34454	-5.27773	-5.30686	-1.81507	0	393	LAML	Tumor
1678	TCGA-AB-2899-03	3.7318	5.33963	4.18538	6.20216	-4.282	-4.44178	-4.9184	-5.99094	-4.81529	-4.88159	-5.60371	-4.61225	-1.67392	1	671	LAML	Tumor
1679	TCGA-AB-2900-03	3.36628	5.26191	4.13364	5.81103	-4.48737	0.0652209	-4.35403	-5.25319	-4.66671	-4.76221	-5.09954	-5.24626	-1.26927	1	184	LAML	Tumor
1680	TCGA-AB-2901-03	4.14784	5.36437	4.74296	5.9063	-4.5611	-2.24605	-4.62955	-5.8965	-4.03592	-4.98452	-4.81791	-4.76178	-1.31432	0	59	LAML	Tumor
1681	TCGA-AB-2903-03	3.23688	5.63696	4.32572	6.30378	-4.43118	-4.32891	-4.86351	-5.77292	-5.15611	-5.34762	-5.49791	-4.91282	-1.73397	1	0	LAML	Tumor
1682	TCGA-AB-2904-03	3.68374	6.05675	4.41761	4.97097	-4.22831	-4.68502	-4.85054	-5.71673	-4.35533	-5.0633	-5.56618	-4.81442	-1.67923	1	517	LAML	Tumor
1683	TCGA-AB-2906-03	3.71198	5.82791	4.3482	5.55695	-4.57485	-4.03752	-4.92026	-5.54777	-4.2107	-4.86846	-4.89942	-5.07048	-1.55704	0	577	LAML	Tumor
1684	TCGA-AB-2907-03	3.67087	5.75342	3.96197	4.06441	-4.3928	-3.44839	-5.00015	-6.136	-4.57448	-4.88114	-5.25784	-4.94564	-1.76548	1	NA	LAML	Tumor
1685	TCGA-AB-2908-03	3.35202	5.50132	3.64331	5.1281	-4.39147	-4.71781	-4.79024	-5.85704	-4.94896	-5.18797	-5.49247	-4.94186	-1.89192	1	31	LAML	Tumor
1686	TCGA-AB-2909-03	3.68374	5.50816	4.26319	5.33351	-4.62762	-4.45314	-5.23133	-5.89917	-4.41019	-4.8492	-5.54777	-4.95849	-1.76569	0	30	LAML	Tumor
1687	TCGA-AB-2910-03	3.76538	5.51504	4.51515	5.45428	-4.03193	-4.44349	-4.83634	-6.30729	-4.43016	-4.87388	-5.42674	-5.04955	-1.67913	1	0	LAML	Tumor
1688	TCGA-AB-2911-03	3.38247	5.46091	4.0536	5.47426	-4.43391	-4.24398	-5.01297	-5.86224	-4.72931	-5.12011	-5.22336	-5.08858	-1.7786	0	1186	LAML	Tumor
1689	TCGA-AB-2912-03	4.11955	5.62209	3.86316	6.05675	-4.39114	-4.96328	-4.82097	-6.15702	-5.10531	-5.06176	-5.65575	-5.06996	-1.79697	1	274	LAML	Tumor
1690	TCGA-AB-2913-03	3.30126	5.81945	4.28791	5.54988	-4.5438	-2.97693	-4.49622	-5.61545	-4.80878	-5.10164	-5.42739	-4.87751	-1.5741	0	1216	LAML	Tumor
1691	TCGA-AB-2914-03	3.24355	5.17691	4.11395	6.57219	-3.45761	-4.55962	-4.49978	-6.27141	-4.46041	-4.85634	-5.39269	-4.56184	-1.57942	0	792	LAML	Tumor
1692	TCGA-AB-2915-03	3.39334	5.23305	4.09727	5.74537	-4.78681	-4.49126	-5.18631	-5.84755	-4.68703	-4.88751	-5.53027	-4.76094	-1.80906	1	0	LAML	Tumor
1693	TCGA-AB-2916-03	3.33259	5.41509	4.36119	5.07048	-4.45833	-4.8452	-4.99231	-5.88059	-4.49764	-5.40801	-5.37815	-4.89117	-1.84767	0	882	LAML	Tumor
1694	TCGA-AB-2917-03	3.60382	5.46091	3.64963	4.25707	-4.56926	-3.71001	-5.06842	-5.82367	-4.67107	-4.74089	-5.49247	-5.41896	-1.87694	0	1216	LAML	Tumor
1695	TCGA-AB-2918-03	3.20391	5.66714	4.27241	6.26913	-4.3146	-2.0336	-5.38698	-5.6467	-4.53832	-5.19968	-5.28008	-5.29312	-1.52337	1	NA	LAML	Tumor
1696	TCGA-AB-2919-03	3.63074	5.68246	4.36772	5.87095	-4.72191	-3.30921	-5.02789	-5.66714	-4.87977	-4.82754	-5.36999	-4.82973	-1.59011	0	61	LAML	Tumor
1697	TCGA-AB-2920-03	4.1593	5.57118	4.43801	6.02736	-4.26964	-4.41626	-4.88159	-5.81945	-4.94517	-5.41573	-5.65499	-4.94706	-1.6795	1	366	LAML	Tumor
1698	TCGA-AB-2921-03	3.31164	5.31529	4.09727	6.06667	-4.498	-4.19534	-4.91886	-5.87445	-4.50798	-4.91421	-5.33595	-4.83546	-1.69078	1	NA	LAML	Tumor
1699	TCGA-AB-2922-03	3.41899	5.63696	4.27241	6.26913	-4.47051	-4.88614	-4.5471	-6.03904	-4.84076	-4.76769	-5.36312	-5.0259	-1.69523	1	0	LAML	Tumor
1700	TCGA-AB-2923-03	3.24188	5.42804	4.30355	6.11733	-4.4856	-3.9835	-4.8766	-5.45295	-4.24338	-5.09274	-5.23305	-4.63342	-1.57587	1	31	LAML	Tumor
1701	TCGA-AB-2924-03	3.40612	5.51504	4.42778	5.82791	-4.51875	-3.63199	-4.41356	-5.83727	-4.67385	-4.99182	-5.71831	-5.0254	-1.63618	0	90	LAML	Tumor
1702	TCGA-AB-2925-03	3.13815	5.75342	4.38749	3.90443	-4.73964	-4.99182	-5.34454	-5.86746	-4.73302	-5.61913	-5.54074	-5.4629	-2.09298	1	243	LAML	Tumor
1703	TCGA-AB-2926-03	3.39153	5.75342	4.42438	5.76151	-4.1527	2.56337	-4.88296	-6.1848	-4.71006	-4.89163	-5.00507	-5.0839	-1.08474	1	457	LAML	Tumor
1704	TCGA-AB-2927-03	3.39516	5.40225	4.27241	4.73881	-4.37166	-4.9068	-0.0536744	-6.136	-4.52887	-4.71863	-5.65348	-4.80142	-1.44682	1	90	LAML	Tumor
1705	TCGA-AB-2928-03	3.29094	5.81103	4.65017	5.6295	-4.35533	-4.61991	-4.82622	-5.96933	-4.86576	-5.04803	-5.4222	-4.605	-1.69418	1	NA	LAML	Tumor
1706	TCGA-AB-2929-03	3.33259	5.72147	4.5296	6.61486	-3.84195	-4.35176	-4.38252	-6.27829	-5.00359	-4.90035	-5.19968	-4.91189	-1.55596	1	123	LAML	Tumor
1707	TCGA-AB-2930-03	3.22362	5.11746	3.88003	5.67478	-4.71658	-4.62762	-4.85723	-5.43194	-4.85321	-4.74047	-5.39905	-4.80271	-1.79441	1	NA	LAML	Tumor
1708	TCGA-AB-2931-03	3.87519	5.50132	4.12799	5.70574	-4.51156	-4.77022	-4.48103	-5.9416	-4.43596	-4.95182	-5.43848	-5.1281	-1.70404	1	0	LAML	Tumor
1709	TCGA-AB-2932-03	2.8731	5.36437	4.06984	4.72232	-4.48455	-3.89683	-4.74671	-5.6059	-4.48737	-5.49587	-5.64595	-4.87569	-1.85077	0	0	LAML	Tumor
1710	TCGA-AB-2933-03	3.23854	5.93338	5.1281	5.86224	-4.30702	-4.66039	-5.0269	-5.48841	-4.41491	-4.94612	-5.30087	-4.87705	-1.57162	1	122	LAML	Tumor
1711	TCGA-AB-2934-03	2.35191	3.94173	3.3414	5.29729	-3.85026	-4.26933	-5.00803	-6.15596	-5.37061	-5.17251	-5.29133	-5.23591	-2.11847	0	28	LAML	Tumor
1712	TCGA-AB-2935-03	2.70461	5.48773	4.0536	4.371	-4.00035	-4.26472	-5.17306	-5.54636	-4.70113	-5.07357	-4.94517	-4.75716	-1.82038	1	61	LAML	Tumor
1713	TCGA-AB-2936-03	3.09457	5.43455	3.85121	4.50441	-4.55041	-3.44801	-4.87841	-5.85877	-4.84298	-5.22962	-5.7128	-4.82666	-1.87191	0	59	LAML	Tumor
1714	TCGA-AB-2937-03	3.32908	5.76151	4.15356	5.11746	-4.61493	-4.53032	-5.05666	-5.50132	-4.5648	-5.3794	-5.76639	-5.0249	-1.83976	1	215	LAML	Tumor
1715	TCGA-AB-2938-03	3.43754	5.87095	4.45176	5.65954	-4.84698	-4.86937	-4.89713	-6.47588	-4.71617	-5.5986	-5.57047	-4.91282	-1.8723	1	304	LAML	Tumor
1716	TCGA-AB-2939-03	3.74963	5.77784	4.19123	5.91527	-4.48666	-4.94612	-4.8214	-5.84069	-4.72232	-5.3329	-5.19409	-5.25842	-1.74739	0	455	LAML	Tumor
1717	TCGA-AB-2940-03	3.4544	5.75342	4.4008	6.23527	-4.23311	-3.70476	-5.10847	-6.53209	-4.53286	-5.3171	-5.49179	-5.21825	-1.69121	1	NA	LAML	Tumor
1718	TCGA-AB-2941-03	3.98247	6.22415	4.82403	6.79908	-4.36086	-4.79883	-5.40929	-6.52936	-4.60653	-4.94186	-5.48435	-4.93384	-1.60293	1	0	LAML	Tumor
1719	TCGA-AB-2942-03	3.67729	5.77784	4.44831	6.4129	-4.01817	-4.50191	-5.01	-6.36584	-4.52525	-4.63846	-5.4556	-5.14798	-1.61224	0	641	LAML	Tumor
1720	TCGA-AB-2943-03	3.36628	5.73736	4.01896	3.54526	-4.55519	-4.62993	-4.68743	-5.49927	-4.4075	-5.44438	-5.58339	-5.1415	-1.94006	1	NA	LAML	Tumor
1721	TCGA-AB-2944-03	3.25696	5.54988	4.3067	5.52888	-4.36184	-3.13972	-4.70518	-5.61766	-5.0259	-4.78425	-5.7278	-5.0259	-1.64549	1	NA	LAML	Tumor
1722	TCGA-AB-2945-03	3.86076	5.65197	4.28791	6.04689	-4.29446	-4.4322	-5.18964	-5.974	-4.67465	-4.48243	-5.25203	-4.91514	-1.61392	1	243	LAML	Tumor
1723	TCGA-AB-2946-03	3.29609	5.19912	3.59562	4.54417	-4.62261	-4.23011	-4.97338	-5.5669	-4.47156	-5.05158	-4.96232	-4.60996	-1.82112	0	NA	LAML	Tumor
1724	TCGA-AB-2947-03	3.83935	5.80266	4.70194	6.57219	-4.25859	-4.23703	-4.21903	-6.28982	-4.77276	-5.2451	-5.50816	-5.16101	-1.56461	0	31	LAML	Tumor
1725	TCGA-AB-2948-03	3.27217	5.49451	4.0536	6.01769	-4.43254	-2.44118	-4.80834	-5.96374	-4.66948	-5.25377	-5.6679	-4.89988	-1.60824	1	580	LAML	Tumor
1726	TCGA-AB-2949-03	4.06441	5.87095	4.61531	6.65879	-4.62415	-5.0294	-4.68382	-5.85791	-4.71863	-5.03843	-5.34762	-5.01495	-1.59212	0	699	LAML	Tumor
1727	TCGA-AB-2950-03	3.20227	5.10164	4.06984	4.98063	-4.34368	-4.35793	-4.44969	-5.41122	-4.43596	-4.71209	-5.00803	-4.69507	-1.67161	0	306	LAML	Tumor
1728	TCGA-AB-2952-03	3.44876	5.76965	3.81355	3.31338	-4.43904	-3.47734	-4.95754	-5.58411	-4.31238	-5.07305	-5.79933	-5.65122	-1.91239	1	31	LAML	Tumor
1729	TCGA-AB-2954-03	3.40429	5.69794	4.22981	5.99854	-4.58384	-5.26424	-4.98112	-5.96933	-4.86937	-5.37124	-5.24799	-5.28067	-1.8531	0	1492	LAML	Tumor
1730	TCGA-AB-2955-03	3.31164	5.24453	3.78128	5.63696	-3.88172	-4.13109	-4.75842	-5.63397	-4.77022	-5.45097	-5.39969	-4.63303	-1.72373	1	489	LAML	Tumor
1731	TCGA-AB-2956-03	3.73624	5.46757	4.60006	4.98549	-4.62107	-3.7157	-5.08962	-5.68092	-5.03742	-5.2262	-5.4138	-5.15177	-1.76226	1	183	LAML	Tumor
1732	TCGA-AB-2957-03	3.78128	5.91527	4.17955	6.30378	-4.10503	-4.75256	-5.03843	-6.47064	-4.33019	-5.29788	-5.23476	-4.52128	-1.63091	0	609	LAML	Tumor
1733	TCGA-AB-2959-03	3.89218	5.79434	4.45176	6.43828	-4.45141	-2.92992	-0.0582928	-5.92068	-4.61569	-5.1164	-5.41251	-4.855	-1.06528	1	489	LAML	Tumor
1734	TCGA-AB-2963-03	3.51379	5.65954	4.16506	5.57835	-4.45107	-3.9897	0.159436	-6.00808	-4.52778	-5.08442	-5.59351	-4.9329	-1.29261	1	1642	LAML	Tumor
1735	TCGA-AB-2964-03	3.56322	5.97963	3.84645	5.98905	-4.29916	-4.31809	-4.97049	-6.36828	-4.76558	-4.96376	-5.78442	-5.37375	-1.78876	0	1277	LAML	Tumor
1736	TCGA-AB-2965-03	2.93274	5.40225	3.99022	5.48098	-4.07884	-4.73591	-4.92073	-5.76233	-4.4849	-5.03541	-5.04549	-5.08598	-1.77862	1	335	LAML	Tumor
1737	TCGA-AB-2966-03	3.46953	5.56405	3.89463	5.69794	-4.20685	0.672073	-4.40784	-5.74697	-4.63575	-4.99623	-5.05107	-5.34024	-1.25723	1	854	LAML	Tumor
1738	TCGA-AB-2967-03	3.52356	5.81103	4.22681	6.06667	-4.15815	-4.07857	-4.68944	-6.07767	-4.32572	-5.01099	-5.01842	-5.04499	-1.56466	0	1035	LAML	Tumor
1739	TCGA-AB-2968-03	4.3482	5.97963	4.28791	6.10706	-4.98646	-4.66909	-4.86261	-6.26571	-4.8293	-5.35195	-5.51297	-5.16046	-1.74298	1	458	LAML	Tumor
1740	TCGA-AB-2969-03	3.59154	5.73736	4.66988	5.40865	-4.42404	-4.09533	-5.35628	-6.05675	-4.84609	-5.26658	-5.70652	-5.41896	-1.81359	0	1127	LAML	Tumor
1741	TCGA-AB-2970-03	3.35557	5.74537	4.00061	5.34577	-4.20685	-4.93619	-4.92073	-5.587	-4.71617	-4.8293	-6.11836	-3.87712	-1.7287	1	305	LAML	Tumor
1742	TCGA-AB-2971-03	4.08624	5.71358	3.52552	6.23527	-4.86846	-4.85366	-5.58844	-6.14332	-5.18686	-5.49791	-5.28955	-4.8492	-1.89307	1	792	LAML	Tumor
1743	TCGA-AB-2972-03	3.31686	5.9243	4.09727	4.371	-4.56406	-4.47261	-4.93243	-5.59642	-4.75926	-4.9254	-5.92159	-5.05615	-1.87654	1	30	LAML	Tumor
1744	TCGA-AB-2973-03	3.84408	5.68246	4.31618	6.19129	-4.15299	-1.66297	-5.0531	-6.12353	-4.51839	-5.08287	-5.61839	-5.19912	-1.44811	1	609	LAML	Tumor
1745	TCGA-AB-2974-03	3.59972	5.81103	4.54417	6.06667	-4.45487	-4.65449	-4.7941	-6.10809	-4.5715	-5.32924	-5.16483	-5.07614	-1.67764	1	92	LAML	Tumor
1746	TCGA-AB-2975-03	3.4544	5.64444	4.59249	5.84498	-4.44109	-4.77998	-5.04549	-5.69639	-4.75214	-4.91097	-5.68709	-5.0891	-1.73883	1	NA	LAML	Tumor
1747	TCGA-AB-2976-03	3.2536	5.08079	4.26012	5.32741	-4.6134	-4.52236	-4.89713	-5.89295	-4.59514	-5.16319	-5.40545	-5.0249	-1.84938	1	915	LAML	Tumor
1748	TCGA-AB-2977-03	3.44501	4.69789	2.59864	3.13972	-4.18246	1.12075	-5.18022	-5.20865	-4.35695	-5.11269	-4.99085	-4.99623	-1.5855	1	31	LAML	Tumor
1749	TCGA-AB-2978-03	4.20596	5.68246	4.27859	6.45114	-4.77107	-5.28245	-5.29967	-6.24534	-4.8293	-5.13505	-5.65878	-5.3165	-1.82667	0	699	LAML	Tumor
1750	TCGA-AB-2979-03	3.76991	5.50132	3.91429	4.84609	-3.9541	-4.58609	-4.95801	-5.49791	-5.09222	-4.97	-5.82029	-4.77531	-1.80186	0	671	LAML	Tumor
1751	TCGA-AB-2980-03	2.9987	4.44487	1.81674	2.82059	-4.19475	-4.74296	-5.26133	-6.26116	-4.62955	-4.81617	-4.77149	-4.88387	-2.29003	0	699	LAML	Tumor
1752	TCGA-AB-2981-03	3.27217	5.43455	4.06712	5.53585	-4.56295	-4.46981	-4.94327	-5.81692	-4.66315	-4.98841	-4.8166	-5.08858	-1.75333	0	487	LAML	Tumor
1753	TCGA-AB-2982-03	3.95182	5.75342	4.27241	5.37689	-4.0137	-4.29947	-5.20809	-6.03904	-4.80488	-5.28067	-5.58844	-4.75549	-1.7196	0	150	LAML	Tumor
1754	TCGA-AB-2983-03	2.97261	5.47426	3.86316	5.10164	-4.62145	-3.80728	-5.34331	-5.33473	-4.54234	-4.93666	-5.37312	-4.83723	-1.78204	1	335	LAML	Tumor
1755	TCGA-AB-2984-03	3.67515	5.2503	4.09727	5.94251	-4.12827	0.697702	-4.97918	-5.92159	-4.23341	-4.81966	-4.63808	-4.78169	-1.15324	0	1157	LAML	Tumor
1756	TCGA-AB-2985-03	3.16512	5.40865	4.51515	5.89739	-4.21486	-4.64236	-5.42544	-6.43317	-4.64158	-5.76884	-5.27244	-5.24972	-1.88851	1	273	LAML	Tumor
1757	TCGA-AB-2986-03	3.46006	5.60737	4.42778	6.08673	-4.49374	-3.76696	-5.0264	-5.52541	-4.35468	-5.20192	-5.32741	-5.16921	-1.60698	1	212	LAML	Tumor
1758	TCGA-AB-2987-03	3.97732	6.38794	5.01992	6.30378	-4.8214	-5.20304	-4.72766	-6.7812	-4.58196	-5.51435	-5.65802	-5.36749	-1.74718	1	184	LAML	Tumor
1759	TCGA-AB-2988-03	3.49056	5.48098	4.10837	5.9243	-4.5741	-4.4075	-4.88797	-6.04394	-4.46667	-5.25261	-5.55482	-5.14527	-1.77739	1	30	LAML	Tumor
1760	TCGA-AB-2989-03	3.20227	5.74537	5.07048	5.63696	-4.86937	-3.53576	-5.01198	-6.08069	-4.92774	-4.96952	-6.72789	-5.27302	-1.81174	1	365	LAML	Tumor
1761	TCGA-AB-2990-03	3.20391	5.72147	4.55519	6.42554	-4.05954	-0.177386	-4.89897	-6.01096	-4.95324	-5.03793	-5.36187	-5.32437	-1.32651	0	457	LAML	Tumor
1762	TCGA-AB-2991-03	3.84645	5.40225	4.36445	4.83723	-4.37461	-4.28915	-4.94422	-5.41444	-4.64353	-5.06945	-5.74216	-5.05921	-1.7572	0	1826	LAML	Tumor
1763	TCGA-AB-2992-03	3.22692	5.24453	3.7076	4.12517	-4.36412	-3.14446	-5.23591	-5.85531	-4.29477	-5.20416	-4.75339	-4.5062	-1.75451	1	1706	LAML	Tumor
1764	TCGA-AB-2993-03	3.51184	5.57118	4.15643	6.70409	-3.80403	-4.63846	-5.04045	-6.21642	-4.72109	-4.77531	-5.75423	-4.59741	-1.63365	1	761	LAML	Tumor
1765	TCGA-AB-2995-03	3.95182	5.63696	2.43789	2.56104	-4.50334	-4.85054	-4.9268	-5.65348	-4.56295	-5.01992	-5.0031	-5.05107	-2.08196	0	1551	LAML	Tumor
1766	TCGA-AB-2996-03	3.76086	5.74537	4.20596	4.35468	-4.26472	-5.22108	-5.04904	-5.95171	-4.84209	-4.91236	-5.62728	-4.97531	-1.89806	0	1581	LAML	Tumor
1767	TCGA-AB-2997-03	3.67944	5.76965	4.87298	6.37562	-4.46737	-4.87072	-4.73343	-6.14753	-4.99966	-5.01297	-5.77866	-5.2428	-1.71295	1	NA	LAML	Tumor
1768	TCGA-AB-2998-03	3.91182	5.85358	4.29415	6.42554	-4.22831	-4.00113	-4.79711	-6.17513	-4.86801	-4.96808	-5.73496	-4.85321	-1.59507	1	31	LAML	Tumor
1769	TCGA-AB-2999-03	4.06441	5.72147	4.26626	5.96096	-4.45833	-3.79159	-4.95515	-5.83131	-4.1218	-5.14581	-5.61766	-4.95993	-1.57237	0	1735	LAML	Tumor
1770	TCGA-AB-3000-03	4.10837	5.49451	4.22681	5.51504	-4.58872	-3.59767	-4.70884	-6.01	-4.3978	-4.80099	-5.25609	-5.20472	-1.60168	0	1249	LAML	Tumor
1771	TCGA-AB-3001-03	3.25192	5.53585	3.16193	3.1209	-4.38583	-4.47892	-4.48349	-5.57047	-4.59968	-5.07873	-5.28067	-5.36063	-2.01399	0	1581	LAML	Tumor
1772	TCGA-AB-3002-03	3.76086	5.58555	4.17955	6.29214	-4.112	-2.00903	-4.80056	-5.93338	-4.88432	-5.28304	-4.94754	-4.48419	-1.38633	1	1431	LAML	Tumor
1773	TCGA-AB-3005-03	3.71636	5.95171	4.81095	4.98549	-4.95515	-5.03491	0.054829	-6.03027	-4.7851	-5.58989	-5.33963	-5.08546	-1.44176	0	2100	LAML	Tumor
1774	TCGA-AB-3006-03	3.6666	5.69794	4.25401	5.64444	-4.30544	-4.58496	-4.54527	-5.97494	-4.69426	-5.25493	-5.63621	-5.1415	-1.73954	1	485	LAML	Tumor
1775	TCGA-AB-3007-03	3.62866	5.50816	3.8089	5.37689	-4.48103	-4.52272	-4.82403	-6.04885	-4.86937	-5.28067	-5.64369	-4.98015	-1.86066	0	1581	LAML	Tumor
1776	TCGA-AB-3008-03	3.5002	5.42155	3.69455	5.83642	-4.20478	-3.84717	-4.79238	-5.73019	-4.60386	-4.99085	-5.13344	-4.79238	-1.63686	1	822	LAML	Tumor
1777	TCGA-AB-3009-03	3.5895	5.53585	4.38418	6.58628	-4.48279	-4.87343	-4.81486	-6.44084	-5.1217	-5.43652	-5.57907	-5.15231	-1.81714	1	577	LAML	Tumor
1778	TCGA-AB-3011-03	3.66447	5.48098	4.23582	5.70574	-4.45452	-3.20554	-4.65566	-5.4209	-4.27272	-5.09692	-5.51987	-5.13559	-1.55623	0	1885	LAML	Tumor
1779	TCGA-AB-3012-03	3.32908	5.73736	4.26012	5.09118	-4.10865	-4.10281	-4.9928	-5.42025	-4.53687	-5.08494	-5.44241	-4.80142	-1.6727	0	1887	LAML	Tumor
1780	TCGA-AC-A23C-01	3.0163	5.00507	3.63492	1.62604	-4.24914	-4.45521	-4.55445	-5.49112	-4.7215	-3.70564	-5.42609	-4.76347	-2.00702	0	585	BRCA	Tumor
1781	TCGA-AC-A23E-01	2.93838	5.35195	3.00309	1.9132	-4.04474	-4.28884	-4.75423	-5.97213	-4.76178	-4.60348	-5.40609	-4.95706	-2.13181	0	698	BRCA	Tumor
1782	TCGA-AC-A23G-01	3.32383	5.82791	4.12799	2.69587	-3.79136	-4.37297	-4.7984	-5.68477	-3.94223	-4.69709	-4.86486	-4.89988	-1.75633	0	2248	BRCA	Tumor
1783	TCGA-AC-A23H-01	4.01633	2.61173	2.78245	3.35914	-2.69961	-4.05225	-2.73106	-5.48435	-3.15238	-3.44239	-3.8089	-3.75794	-1.36327	1	174	BRCA	Tumor
1784	TCGA-AC-A23H-11	3.77672	3.16512	2.76818	2.59864	-2.95114	-4.60576	-2.57858	-5.87183	-2.89093	-3.42546	-3.55741	-3.68935	-1.43848	1	174	BRCA	Normal
1785	TCGA-AC-A2B8-01	2.43351	5.1496	3.30471	1.23892	-4.29509	-4.70478	-2.87857	-5.51091	-4.55593	-4.97918	-5.36312	-4.855	-2.08465	0	677	BRCA	Tumor
1786	TCGA-AC-A2BK-01	2.95542	4.98063	3.17313	4.54051	-3.66	-4.26656	-4.69547	-5.83386	-4.26902	-4.63071	-5.24107	-4.58421	-1.79427	0	2222	BRCA	Tumor
1787	TCGA-AC-A2BM-01	3.40063	5.21034	3.81122	3.01189	-4.23884	-4.29602	-4.38087	-5.76558	-4.09838	-4.58496	-5.46623	-4.72027	-1.84309	0	3022	BRCA	Tumor
1788	TCGA-AC-A2FB-01	3.07621	4.87751	3.11001	1.97846	-3.49229	-4.58797	-4.74796	-5.60883	-4.19299	-4.64197	-5.37312	-4.32126	-1.99368	0	1234	BRCA	Tumor
1789	TCGA-AC-A2FB-11	3.24522	4.81095	3.16352	1.73347	-4.1325	-4.4625	-3.73936	-5.13237	-3.99074	-4.52055	-5.30866	-3.43605	-1.81413	0	1234	BRCA	Normal
1790	TCGA-AC-A2FE-01	2.85273	5.52194	4.28791	4.203	-4.13053	-4.35598	-4.48914	-6.04296	-4.29728	-5.06688	-5.64294	-4.84698	-1.83392	1	2636	BRCA	Tumor
1791	TCGA-AC-A2FF-01	3.40979	5.22165	3.52552	2.32262	-4.43288	-4.65606	-4.40482	-5.75342	-3.88269	-4.15758	-5.38382	-4.70356	-1.90794	0	2759	BRCA	Tumor
1792	TCGA-AC-A2FF-11	3.03556	4.70194	3.14446	1.04853	-4.12714	-4.17867	-4.70234	-5.50269	-4.30576	-4.26779	-5.587	-5.02141	-2.14686	0	2759	BRCA	Normal
1793	TCGA-AC-A2FG-01	2.98706	2.90615	2.80209	0.0201981	-4.24065	-4.60462	-4.65488	-5.27537	-4.2876	-4.69064	-5.42739	-4.99574	-2.45512	0	1853	BRCA	Tumor
1794	TCGA-AC-A2FG-11	2.9243	4.97097	3.17153	1.05774	-4.30198	-4.90819	-4.20507	-5.67555	-4.03406	-4.70315	-5.63845	-5.12863	-2.20588	0	1853	BRCA	Normal
1795	TCGA-AC-A2FK-01	3.50795	5.13881	3.94173	1.81339	-3.63953	-4.89483	-4.26626	-5.51642	-4.05792	-4.60006	-5.28067	-4.25371	-1.84229	0	2650	BRCA	Tumor
1796	TCGA-AC-A2FM-01	2.89507	5.24453	3.75411	4.76811	-4.06984	-4.25401	-4.70599	-5.7803	-4.49197	-4.7125	-5.13452	-4.62993	-1.75977	1	792	BRCA	Tumor
1797	TCGA-AC-A2FM-11	3.92671	5.60006	4.50441	2.71087	-4.16333	-4.97918	-4.83634	-6.19237	-4.10503	-5.35752	-5.64896	-4.985	-1.96047	1	792	BRCA	Normal
1798	TCGA-AC-A2FO-01	3.39881	5.56405	4.32572	2.87447	-3.287	-4.01633	-4.11927	-5.89295	-3.66128	-4.62607	-5.19186	-4.10977	-1.56179	0	2255	BRCA	Tumor
1799	TCGA-AC-A2QH-01	3.65386	5.0964	3.43567	1.00087	-3.96248	-4.67345	-3.58279	-5.51642	-3.58808	-4.63303	-5.0329	-4.41053	-1.85107	0	1005	BRCA	Tumor
1800	TCGA-AC-A2QI-01	3.81588	4.38087	4.32253	1.60814	-4.3563	-4.60006	-4.44556	-6.31551	-4.26104	-5.14419	-5.69872	-5.01892	-2.14274	0	588	BRCA	Tumor
1801	TCGA-AC-A2QJ-01	3.75861	5.80266	4.25097	4.74713	-3.88828	-4.2929	-4.47226	-6.42047	-4.21903	-5.198	-5.63323	-5.06176	-1.71888	1	446	BRCA	Tumor
1802	TCGA-AC-A3BB-01	3.20554	5.60737	4.31935	4.44487	-4.15213	-4.25158	-4.60006	-6.22415	-4.37757	-5.20584	-5.63248	-4.21784	-1.75704	0	987	BRCA	Tumor
1803	TCGA-AC-A3EH-01	3.22362	5.1281	3.76312	4.42099	-4.47366	-4.55703	-4.99231	-5.6407	-4.3219	-4.77658	-5.40033	-5.0229	-1.88747	1	197	BRCA	Tumor
1804	TCGA-AC-A3HN-01	2.33513	5.05005	4.06984	1.46583	-3.69476	-3.98195	-4.30576	-5.50954	-3.87833	-4.35273	-4.99721	-4.31491	-1.84286	0	496	BRCA	Tumor
1805	TCGA-AC-A3OD-01	1.92454	5.0299	3.62241	3.43009	-3.52376	-3.5893	-4.55888	-5.56263	-4.63109	-4.99672	-5.65651	-4.78041	-1.94103	0	451	BRCA	Tumor
1806	TCGA-AC-A3QP-01	3.32034	5.75342	1.54295	3.63492	-3.99749	-4.57448	-4.64158	-5.81945	-4.16592	-5.12117	-5.55412	-4.92306	-2.04547	0	675	BRCA	Tumor
1807	TCGA-AC-A3QQ-01	3.00162	4.97579	4.01633	2.35719	-4.02795	-4.18363	-5.04145	-5.52749	-4.8452	-4.89392	-5.66257	-4.94138	-2.06439	0	734	BRCA	Tumor
1808	TCGA-AC-A3TM-01	2.81926	4.86396	4.07529	1.54598	-4.06821	-4.61799	-4.98841	-5.62357	-4.36445	-5.00556	-5.63621	-5.0264	-2.16886	0	762	BRCA	Tumor
1809	TCGA-AC-A3TN-01	3.59154	5.07563	4.01107	2.15946	-4.39313	-4.37725	-4.68023	-5.56975	-4.42438	-5.0304	-5.50611	-4.75591	-1.99162	0	456	BRCA	Tumor
1810	TCGA-AC-A3W5-01	3.15874	5.26191	3.94173	0.614479	-4.56147	-4.855	-4.83988	-5.81019	-4.57187	-5.40033	-5.38319	-5.06688	-2.29266	0	504	BRCA	Tumor
1811	TCGA-AC-A3W6-01	2.45662	5.22165	3.96452	2.65518	-4.3918	-4.46284	-5.14366	-5.85877	-4.83767	-5.23935	-5.6081	-5.22563	-2.20582	0	602	BRCA	Tumor
1812	TCGA-AC-A3W7-01	3.22032	5.1496	3.84171	2.9398	-4.14186	-4.64743	-4.52597	-5.87095	-4.41626	-5.09692	-5.44701	-4.94138	-1.9947	0	471	BRCA	Tumor
1813	TCGA-AC-A3YI-01	3.39516	5.1496	3.75636	2.74889	-4.00427	-4.72396	-4.99085	-5.88323	-4.45729	-4.69064	-5.55129	-4.81225	-2.00531	0	707	BRCA	Tumor
1814	TCGA-AC-A3YJ-01	2.99724	5.54988	4.33211	1.75138	-4.33756	-4.53068	-4.73716	-5.66943	-4.17171	-4.83678	-5.29133	-4.9105	-1.98788	0	754	BRCA	Tumor
1815	TCGA-AC-A4ZE-01	2.93274	4.45176	2.11737	2.28553	-3.19446	-1.67089	-4.50941	-5.25203	-4.57336	-4.2929	-5.14042	-4.21605	-1.75518	0	890	BRCA	Tumor
1816	TCGA-AC-A5EH-01	3.00455	4.8866	2.84465	0.825068	-3.68245	-4.72601	-4.23462	-5.7128	-4.56889	-4.98452	-5.22677	-5.30386	-2.23992	0	511	BRCA	Tumor
1817	TCGA-AC-A5EI-01	3.55522	5.29729	4.45521	2.99578	-4.18421	-4.37823	-4.72684	-5.2428	-4.62415	-4.96088	-5.47158	-5.27068	-1.87966	0	442	BRCA	Tumor
1818	TCGA-AC-A5XS-01	3.5834	5.52194	3.42638	2.50817	-3.0671	-4.52561	-5.09431	-6.12249	-4.89117	-4.82403	-5.30806	-4.90726	-1.97501	0	588	BRCA	Tumor
1819	TCGA-AC-A5XU-01	2.90338	4.86846	2.94972	2.32991	-4.46145	-4.42133	-4.67943	-5.59569	-4.61646	-4.94138	-5.54425	-5.05513	-2.18864	0	455	BRCA	Tumor
1820	TCGA-AC-A62V-01	3.10228	5.13881	3.07926	3.53932	-3.72649	-4.47296	-5.24568	-6.25323	-4.86217	-5.31831	-5.81607	-5.39015	-2.18545	1	348	BRCA	Tumor
1821	TCGA-AC-A62X-01	2.98851	4.89575	3.66022	1.13012	-4.00348	-4.04099	-4.65684	-5.34701	-5.15014	-4.62107	-5.40353	-3.32383	-1.98936	0	417	BRCA	Tumor
1822	TCGA-AC-A62Y-01	2.80604	5.40865	4.1883	4.22381	-3.96937	-4.33724	-4.3968	-5.50816	-4.605	-5.07976	-5.49315	-5.05056	-1.81777	0	530	BRCA	Tumor
1823	TCGA-AC-A6IV-01	2.85409	5.23878	3.67087	2.5025	-4.06794	-3.67108	-4.39613	-5.32316	-4.65763	-4.77361	-5.28955	-5.11111	-1.91866	0	568	BRCA	Tumor
1824	TCGA-AC-A6IW-01	3.56322	5.29133	3.69672	4.53687	-4.07338	-4.25036	-4.68623	-5.50748	-5.02789	-4.60767	-5.46623	-4.90542	-1.78638	0	413	BRCA	Tumor
1825	TCGA-AC-A6IX-01	2.71464	5.57118	3.86316	5.57835	-3.32174	-4.03939	-5.16757	-5.84669	-5.08028	-4.97097	-5.483	-4.68102	-1.73861	0	373	BRCA	Tumor
1826	TCGA-AC-A6IX-06	2.73614	5.42155	3.6666	5.29133	-3.65322	-4.38153	-5.4411	-6.11527	-4.86621	-5.01297	-5.65348	-4.91189	-1.91001	0	373	BRCA	Tumor
1827	TCGA-AC-A6NO-01	2.47999	5.4411	3.98505	0.215651	-4.18772	-4.33403	-4.29071	-5.59787	-4.41524	-4.70924	-5.51987	-4.46981	-2.11689	0	51	BRCA	Tumor
1828	TCGA-AC-A7VB-01	3.50795	5.32134	3.96963	1.81674	-4.16795	-4.53286	-4.69104	-6.06369	-4.7125	-4.67783	-5.75261	-5.05768	-2.08671	0	250	BRCA	Tumor
1829	TCGA-AC-A7VC-01	2.88406	5.48773	4.00584	4.47611	-3.86411	-4.69104	-5.46024	-5.99189	-4.42336	-5.33045	-5.74778	-5.30686	-1.99683	0	1	BRCA	Tumor
1830	TCGA-AC-A8OP-01	3.29781	4.97097	2.39984	3.74515	-4.31428	-4.50227	-5.38129	-5.67172	-4.87343	-4.71169	-5.6103	-5.01346	-2.13872	0	614	BRCA	Tumor
1831	TCGA-AC-A8OQ-01	3.06407	4.65409	2.84062	1.97132	-3.60279	-3.75008	-5.00803	-5.29133	-4.4237	-4.76684	-5.0746	-4.70153	-2.0074	0	34	BRCA	Tumor
1832	TCGA-AC-A8OR-01	3.22197	4.51875	3.33084	3.54129	-3.92621	-4.0824	-3.91256	-5.62431	-4.46632	-4.45591	-5.34824	-4.67903	-1.82351	0	40	BRCA	Tumor
1833	TCGA-AC-A8OS-01	3.11001	5.77784	4.23582	2.09099	-3.76086	-4.95993	-4.86441	-6.3744	-4.72314	-5.01545	-5.80684	-5.13989	-2.11919	0	70	BRCA	Tumor
1834	TCGA-AD-5900-01	3.3538	4.59249	3.76086	4.39746	-3.36933	-3.54427	-4.17026	-5.40481	-4.20566	-4.29227	-4.49445	-4.97869	-1.52959	0	370	COAD	Tumor
1835	TCGA-AD-6548-01	3.5216	5.49451	4.01896	2.43241	-3.72384	-1.39566	-4.45521	-5.75019	-3.87374	-4.52597	-4.90081	-4.42065	-1.46488	0	650	COAD	Tumor
1836	TCGA-AD-6888-01	3.0311	4.47611	3.96452	1.64091	-2.29269	-0.453826	-3.98944	-5.21429	-4.24459	-4.7413	-5.0633	-4.09478	-1.41513	1	472	COAD	Tumor
1837	TCGA-AD-6889-01	2.82325	4.4902	3.55123	2.69711	-3.94324	-3.82476	-4.01212	-5.20248	-3.9277	-4.09893	-5.16538	-4.5365	-1.76244	1	2532	COAD	Tumor
1838	TCGA-AD-6890-01	2.5774	4.26012	3.72296	0.757315	-3.60382	-3.50078	-3.91702	-5.01842	-4.56629	-4.4902	-5.09118	-4.23281	-1.92523	0	746	COAD	Tumor
1839	TCGA-AD-6895-01	2.79028	4.16218	3.52945	2.61173	-3.28289	-0.340899	-4.33403	-5.30266	-4.16997	-4.80878	-5.21599	-3.4701	-1.48597	0	763	COAD	Tumor
1840	TCGA-AD-6899-01	2.49798	4.12236	3.40979	0.666595	-3.75591	-3.62304	-4.53395	-5.17361	-4.24156	-4.51659	-5.12916	-4.53177	-2.06741	1	176	COAD	Tumor
1841	TCGA-AD-6901-01	2.58681	4.84609	2.36353	0.989193	-4.26288	-4.47331	-4.98597	-5.80852	-4.62453	-4.23673	-6.00235	-5.19968	-2.40069	1	682	COAD	Tumor
1842	TCGA-AD-6963-01	2.73741	4.39081	2.96256	0.34324	-3.88609	-3.52493	-4.855	-5.02141	-4.42438	-4.57747	-5.32985	-4.38716	-2.13102	0	834	COAD	Tumor
1843	TCGA-AD-6964-01	3.29954	4.56629	3.50601	1.58419	-4.06116	-1.78344	-4.27735	-4.89942	-4.00296	-4.60729	-5.20697	-4.80401	-1.72388	1	331	COAD	Tumor
1844	TCGA-AD-6965-01	3.13657	4.69386	3.68374	1.39421	-3.7338	-1.02627	-4.21427	-5.23648	-4.00898	-4.27118	-4.92914	-4.82578	-1.61146	0	805	COAD	Tumor
1845	TCGA-AD-A5EJ-01	3.49056	5.62209	4.53323	2.07325	-4.03034	0.612668	-4.53942	-5.51779	-4.15356	-5.03592	-5.30207	-4.91189	-1.42993	0	0	COAD	Tumor
1846	TCGA-AD-A5EK-01	3.48097	5.63696	4.12799	2.13832	-4.03939	-4.70113	-4.32987	-5.49723	-4.44075	-4.75005	-5.43782	-4.93714	-1.89576	0	500	COAD	Tumor
1847	TCGA-AF-2687-01	3.11623	5.36437	3.3467	1.7416	-4.4075	-2.89922	-5.09066	-6.04787	-4.95993	-5.16483	-5.62579	-5.01148	-2.13653	0	1427	READ	Tumor
1848	TCGA-AF-2690-01	2.19448	5.51504	3.6859	4.09727	-4.58346	-4.20389	-5.46423	-5.86137	-4.47892	-4.69426	-5.48976	-4.55814	-1.98678	1	524	READ	Tumor
1849	TCGA-AF-2693-01	3.26709	4.98549	3.72076	4.73881	-4.31809	-4.41322	-5.41122	-6.00617	-4.59061	-5.16046	-5.63397	-4.96712	-1.98239	0	1155	READ	Tumor
1850	TCGA-AF-3911-01	3.21045	5.4411	3.71417	2.64545	-4.76853	-4.00166	-5.37375	-6.11116	-4.75005	-5.40481	-5.61618	-5.18409	-2.18325	0	1148	READ	Tumor
1851	TCGA-AF-4110-01	2.9597	5.2854	3.49827	2.36247	-3.9096	-4.28542	-5.17141	-5.88147	-4.8766	-4.86576	-5.69716	-5.04499	-2.13555	0	912	READ	Tumor
1852	TCGA-AF-6136-01	3.25024	5.07048	4.03486	0.298253	-3.74806	-4.48243	-4.65802	-5.84155	-3.87085	-4.78681	-5.20416	-4.91375	-2.07098	0	741	READ	Tumor
1853	TCGA-AF-6655-01	3.32383	5.52888	3.74292	2.51385	-3.86124	-3.79319	0.28601	-5.89828	-4.38252	-4.84787	-5.87095	-4.56147	-1.485	0	609	READ	Tumor
1854	TCGA-AF-6672-01	2.70336	5.79434	3.49441	0.464479	-4.09119	-4.51875	-4.83105	-6.37317	-4.2589	-5.10637	-5.52471	-4.81704	-2.25538	0	748	READ	Tumor
1855	TCGA-AF-A56K-01	2.5448	5.01495	3.82523	4.59249	-4.28666	-3.30627	-4.85947	-5.76395	-5.07357	-4.91561	-5.63546	-5.06535	-1.91074	0	2635	READ	Tumor
1856	TCGA-AF-A56L-01	3.18764	5.18243	4.07802	3.83227	-4.34239	-1.50302	-4.90357	-5.92611	-4.61723	-4.93761	-5.50748	-5.28186	-1.72824	0	2007	READ	Tumor
1857	TCGA-AF-A56N-01	2.25208	5.16593	3.74739	2.10037	-4.1487	-2.5821	-5.06996	-5.8762	-4.546	-4.95039	-5.38382	-5.04347	-2.02791	0	360	READ	Tumor
1858	TCGA-AG-3591-01	3.40063	5.58555	4.1883	2.06675	-3.86459	-4.96184	-4.99182	-6.30729	-4.45314	-5.21373	-5.36686	-5.0314	-2.07912	0	1035	READ	Tumor
1859	TCGA-AG-3592-01	2.99578	5.27949	2.73614	2.58446	-4.40952	-4.44762	-4.95277	-6.17727	-4.43698	-5.1164	-5.53934	-4.90127	-2.19877	0	1035	READ	Tumor
1860	TCGA-AG-3725-01	3.20391	5.34577	0.25341	2.19742	-4.49729	-4.83414	-5.12596	-6.53345	-5.24337	-5.53724	-5.74456	-5.28422	-2.64998	0	638	READ	Tumor
1861	TCGA-AG-3725-11	3.20881	5.46757	4.02424	2.32366	-4.53032	-4.50013	-4.99966	-6.2297	-4.88023	-5.44176	-6.03904	-4.97	-2.21388	0	638	READ	Normal
1862	TCGA-AG-3731-01	3.14288	5.6295	-0.79886	0.78891	-4.30986	-2.82458	-5.42804	-6.21642	-4.44556	-4.90265	-5.88941	-5.0314	-2.52379	0	1126	READ	Tumor
1863	TCGA-AG-3731-11	3.32383	5.61471	4.07802	2.67974	-4.06712	-4.82272	-4.69911	-6.10911	-5.00753	-4.55851	-5.71594	-4.61072	-1.99121	0	1126	READ	Normal
1864	TCGA-AG-3732-01	3.84408	5.72939	4.00322	4.54784	-3.91801	-4.56629	-4.19564	-6.02155	-3.9287	-4.6373	-5.25609	-4.75256	-1.59597	0	1003	READ	Tumor
1865	TCGA-AG-3742-01	4.0835	5.77784	4.21486	2.20431	-4.2104	-3.49788	-4.07665	-6.21531	-3.83746	-4.74421	-5.43325	-4.87117	-1.71715	0	30	READ	Tumor
1866	TCGA-AG-4021-01	3.51769	5.79434	3.75411	4.24186	-4.72314	-4.31396	-5.26541	-6.29678	-4.64041	-5.2036	-5.80517	-4.86441	-1.98374	1	121	READ	Tumor
1867	TCGA-AG-4022-01	2.79683	5.52194	3.64752	3.09765	-4.68063	-3.71922	-5.05666	-6.20434	-4.75632	-4.94944	-5.67631	-4.91607	-2.07459	0	1400	READ	Tumor
1868	TCGA-AG-A01W-01	2.55174	4.73881	2.97982	2.0336	-4.17084	-1.51652	-4.55888	-5.38382	-4.88387	-4.78297	-5.33473	-4.91375	-1.93678	0	0	READ	Tumor
1869	TCGA-AG-A01W-11	2.04092	4.80661	3.01483	0.956288	-4.09644	-4.56258	-4.66671	-5.43913	-4.46667	-4.82009	-5.29967	-4.49942	-2.25267	0	0	READ	Normal
1870	TCGA-AG-A01Y-01	1.55892	4.48666	2.74506	0.34324	-4.27056	-4.05846	-4.83237	-5.1233	-4.62607	-4.66552	-5.23019	-4.51228	-2.34874	0	0	READ	Tumor
1871	TCGA-AG-A01Y-11	2.18567	4.80661	3.54725	1.03673	-4.16506	-4.15959	-4.33531	-5.51366	-4.01291	-4.54234	-5.26016	-4.45868	-2.07262	0	0	READ	Normal
1872	TCGA-AG-A020-01	1.87692	5.01	3.33259	1.85387	-4.5574	-3.95917	-4.09175	-5.58411	-4.14471	-4.14243	-5.06791	-4.36478	-1.98657	0	31	READ	Tumor
1873	TCGA-AG-A020-11	2.402	4.73054	3.49441	0.810076	-4.14613	-4.40516	-4.34917	-5.39078	-4.15614	-4.55851	-5.06996	-4.69145	-2.11086	0	31	READ	Normal
1874	TCGA-AG-A026-01	1.48214	4.53687	3.03854	3.28751	-3.40758	1.74893	-4.73054	-5.32255	-4.60196	-4.78126	-5.26016	-4.25097	-1.52175	1	59	READ	Tumor
1875	TCGA-AG-A02N-01	2.17204	5.01992	3.57126	1.9946	-4.30355	-3.83369	-5.18742	-5.42479	-4.3184	-4.6012	-5.10795	-4.88023	-2.07495	0	1885	READ	Tumor
1876	TCGA-AG-A02N-11	2.11075	4.75968	3.45064	1.07555	-4.60386	-4.50441	-4.76558	-5.16101	-4.47051	-4.68904	-5.35442	-4.46041	-2.21772	0	1885	READ	Normal
1877	TCGA-AG-A036-01	2.16139	4.73054	3.62866	1.59035	-4.21308	-1.21279	-4.58084	-5.28363	-4.3482	-4.40683	-5.59351	-4.46667	-1.83288	0	3562	READ	Tumor
1878	TCGA-AG-A036-11	2.4533	4.87751	3.20881	0.935125	-4.10949	-4.61646	-4.53541	-5.23476	-4.55851	-4.81573	-5.16976	-4.95134	-2.20973	0	3562	READ	Normal
1879	TCGA-AH-6544-01	3.29954	5.60737	3.98505	3.66234	-3.7234	-1.48363	-4.86217	-6.18049	-3.72517	-4.66354	-5.01346	-4.73964	-1.48643	0	1173	READ	Tumor
1880	TCGA-AH-6547-01	3.49248	5.72147	4.26319	2.80472	-3.82898	-4.57635	-4.3045	-6.23862	-4.41727	-4.92914	-5.33595	-5.09014	-1.86992	1	76	READ	Tumor
1881	TCGA-AH-6549-01	3.0869	5.51504	4.02424	4.13647	-3.92447	-0.664162	-4.61991	-5.98905	-4.32444	-5.26775	-5.1852	-4.92727	-1.51163	0	532	READ	Tumor
1882	TCGA-AH-6643-01	3.20718	5.23878	4.43459	5.98905	-3.8311	-4.30073	-4.27457	-5.751	-4.63071	-4.66988	-5.20584	-4.80056	-1.54957	1	1314	READ	Tumor
1883	TCGA-AH-6644-01	3.64121	5.32741	4.06984	2.83125	-4.15988	-4.19387	-4.01002	-5.92792	-4.02557	-4.68182	-5.02789	-4.84831	-1.75047	0	838	READ	Tumor
1884	TCGA-AH-6897-01	3.46195	5.72939	3.53142	2.0446	-3.98195	-3.99957	-4.58609	-5.96096	-4.02875	-4.20419	-5.57476	-4.64002	-1.85074	0	804	READ	Tumor
1885	TCGA-AH-6903-01	3.69238	5.53585	4.05091	2.77985	-3.96733	-3.71461	-4.07256	-5.88587	-3.63095	-4.82184	-5.48841	-4.51408	-1.66972	0	592	READ	Tumor
1886	TCGA-AJ-A23M-01	3.32733	4.39081	3.99541	3.97219	-3.30005	-3.87277	-5.10847	-5.59497	-4.79625	-5.04448	-4.8825	-4.0742	-1.749	1	616	UCEC	Tumor
1887	TCGA-AJ-A23N-01	3.06256	5.31529	4.10281	2.52411	-3.96452	-3.97296	-4.71577	-5.44833	-4.23011	-4.88706	-5.48098	-4.57672	-1.85597	1	439	UCEC	Tumor
1888	TCGA-AJ-A23O-01	3.41346	4.68984	3.66022	4.52236	-3.40832	-4.00767	-3.2573	-4.93337	-4.52815	-4.605	-5.24683	-4.31618	-1.50141	1	312	UCEC	Tumor
1889	TCGA-AJ-A2QK-01	3.37346	5.44767	3.95689	1.70923	-3.80519	-4.36543	-4.32923	-5.73816	-4.09175	-4.36021	-5.4649	-4.64821	-1.85965	0	643	UCEC	Tumor
1890	TCGA-AJ-A2QL-01	3.83935	5.44767	4.23582	1.21896	-4.49516	-4.13902	-4.01423	-5.83984	-3.9546	-4.66829	-5.54425	-4.53869	-1.87102	0	602	UCEC	Tumor
1891	TCGA-AJ-A2QL-11	3.47715	4.32891	4.059	0.830701	-3.67837	-4.30324	-4.35956	-5.71437	-3.64647	-4.77361	-5.10953	-4.74338	-1.9694	0	602	UCEC	Normal
1892	TCGA-AJ-A2QM-01	2.71464	5.50132	3.99022	2.8772	-0.921707	-1.9964	-4.38385	-5.90362	-3.9317	-4.80315	-5.22563	-4.71781	-1.40004	0	894	UCEC	Tumor
1893	TCGA-AJ-A2QN-01	3.56724	5.20472	4.371	1.57344	-4.10448	-4.29884	-4.34626	-5.81187	-4.16419	-4.86801	-5.48773	-4.64392	-1.91741	0	1069	UCEC	Tumor
1894	TCGA-AJ-A2QO-01	3.74292	5.33351	0.252828	0.0086562	-4.09423	-3.53615	-3.81053	-5.66638	-3.86244	-4.86801	-5.14204	-4.38318	-2.16875	1	1045	UCEC	Tumor
1895	TCGA-AJ-A3BD-01	3.26539	5.31529	4.32891	2.82991	-3.70564	-3.48078	-4.24884	-5.7286	-4.14642	-4.87207	-4.9542	-4.78468	-1.68181	0	1039	UCEC	Tumor
1896	TCGA-AJ-A3BF-01	3.64331	5.44767	4.04554	3.39881	-4.02901	-2.81396	-3.85073	-5.90095	-4.02055	-4.25645	-5.7762	-4.92727	-1.58665	0	551	UCEC	Tumor
1897	TCGA-AJ-A3BG-01	3.49248	5.83642	4.48314	3.20718	-4.16506	-1.53084	-4.22861	-5.81439	-4.40449	-4.81617	-5.38256	-4.81399	-1.51141	0	550	UCEC	Tumor
1898	TCGA-AJ-A3BH-01	3.7076	5.42804	4.25401	4.78084	-3.53991	-2.23704	-4.75758	-5.95725	-4.23703	-4.55667	-5.25725	-4.63226	-1.41704	0	NA	UCEC	Tumor
1899	TCGA-AJ-A3BI-01	2.53673	5.18797	3.62241	4.63846	-3.40301	-3.57813	-3.95638	-5.89739	-4.41288	-5.24683	-5.25725	-4.80228	-1.71405	0	575	UCEC	Tumor
1900	TCGA-AJ-A3BK-01	3.21538	5.56405	4.32572	2.42041	1.61591	-2.03177	-4.32381	-5.69561	-4.40583	-4.78041	-5.38382	-5.14581	-1.2188	0	1031	UCEC	Tumor
1901	TCGA-AJ-A3EJ-01	2.79946	5.69018	4.60767	3.62241	-1.56273	-2.01992	-3.81192	-5.89029	-4.11535	-4.83017	-5.87008	-4.68422	-1.33875	1	50	UCEC	Tumor
1902	TCGA-AJ-A3EK-01	3.23355	5.41509	4.0216	2.9173	-4.07556	-2.80604	-4.59363	-5.87796	-4.10809	-4.34917	-5.26775	-4.2979	-1.64905	0	446	UCEC	Tumor
1903	TCGA-AJ-A3EL-01	3.14446	5.30326	3.87036	4.17374	-3.83298	-4.10865	-4.1616	-6.00044	-4.06821	-5.28481	-5.54355	-4.6537	-1.76351	0	684	UCEC	Tumor
1904	TCGA-AJ-A3EM-01	2.91172	5.60006	3.82992	3.29437	-3.25645	-1.85387	-4.40583	-5.6467	-4.42268	-5.29252	-5.21542	-4.23884	-1.55802	0	677	UCEC	Tumor
1905	TCGA-AJ-A3I9-01	2.68593	5.21599	4.1507	1.6844	-4.12996	-4.28884	-4.70153	-5.64595	-4.16564	-4.91328	-5.53306	-4.90495	-2.04552	1	519	UCEC	Tumor
1906	TCGA-AJ-A3IA-01	3.18118	5.37061	3.99281	3.45252	-2.96543	-2.26317	-4.35079	-6.07968	-4.73261	-5.15448	-5.50816	-4.8766	-1.66115	0	633	UCEC	Tumor
1907	TCGA-AJ-A3NC-01	2.78898	5.19912	4.37428	3.29954	-3.97938	-4.14328	-4.5037	-5.54706	-4.5563	-4.57971	-5.61766	-5.20416	-1.87244	0	1125	UCEC	Tumor
1908	TCGA-AJ-A3NC-11	2.57975	5.1496	3.49441	1.79588	-4.09616	-3.97732	-4.34529	-5.50474	-4.25523	-4.53359	-5.07151	-4.58384	-1.94567	0	1125	UCEC	Normal
1909	TCGA-AJ-A3NE-01	2.25007	4.81529	4.0216	2.85544	-3.21982	0.136292	-4.36772	-5.36125	-4.09782	-4.57038	-5.19856	-4.78553	-1.4602	0	628	UCEC	Tumor
1910	TCGA-AJ-A3NE-11	2.83125	5.05005	4.06984	2.99287	-4.23733	-3.97963	-4.99036	-5.42999	-4.17258	-4.98549	-5.48705	-4.69547	-1.91949	0	628	UCEC	Normal
1911	TCGA-AJ-A3NF-01	2.58799	5.31529	4.21486	2.70711	-2.57037	-3.32313	-4.74047	-5.59061	-4.23582	-4.67266	-5.45892	-4.97724	-1.72866	0	645	UCEC	Tumor
1912	TCGA-AJ-A3NG-01	2.7553	5.03491	3.07926	1.18957	-4.01029	-4.56555	-5.06074	-5.2405	-4.35079	-4.83061	-5.37061	-5.1217	-2.20765	0	475	UCEC	Tumor
1913	TCGA-AJ-A3NH-01	2.18665	4.86396	3.64121	3.47143	-0.917881	-2.88956	-4.66513	-5.39842	-4.73964	-4.39813	-5.17526	-4.68984	-1.55922	1	310	UCEC	Tumor
1914	TCGA-AJ-A3NH-11	2.76689	4.90495	3.4153	2.20037	-3.76086	-4.1974	-4.53541	-5.42025	-4.06658	-4.48525	-5.0299	-5.14312	-1.94594	1	310	UCEC	Normal
1915	TCGA-AJ-A3OJ-01	3.26878	5.26191	3.93921	4.1883	-3.36288	0.811948	-4.65017	-5.51779	-4.35695	-4.56184	-5.13559	-4.78169	-1.2414	0	467	UCEC	Tumor
1916	TCGA-AJ-A3OK-01	2.5529	5.18243	4.23582	3.60794	-4.27859	-4.08322	-4.44041	-5.48908	-4.00767	-4.77616	-5.61692	-4.74172	-1.82122	0	485	UCEC	Tumor
1917	TCGA-AJ-A3OL-01	2.92852	5.43455	3.97989	1.93418	-3.99203	-4.27643	-4.65174	-5.65954	-4.17838	-4.81835	-5.14689	-4.69588	-1.92851	1	449	UCEC	Tumor
1918	TCGA-AJ-A3QS-01	2.94688	5.68246	4.27859	3.75636	-4.20803	-3.6272	-4.50941	-5.53166	-4.45279	-4.69628	-5.27655	-5.07305	-1.72589	0	513	UCEC	Tumor
1919	TCGA-AJ-A3TW-01	2.65153	5.47426	3.99801	4.56258	-2.83526	-2.45883	-4.97531	-5.26599	-4.13392	-4.7984	-5.16374	-4.55114	-1.45802	0	513	UCEC	Tumor
1920	TCGA-AJ-A5DV-01	3.07926	5.44767	4.64626	3.34316	-4.09755	-3.91009	-4.64392	-5.31047	-4.59136	-4.81791	-5.28836	-5.17691	-1.77668	0	679	UCEC	Tumor
1921	TCGA-AJ-A5DW-01	3.53142	5.72147	4.855	3.71856	-3.88366	-3.40758	-5.00901	-5.64144	-4.52236	-4.61072	-5.34701	-4.97145	-1.63057	0	390	UCEC	Tumor
1922	TCGA-AJ-A6NU-01	2.76431	5.16593	3.37706	3.09303	-3.15079	-4.37166	-4.82578	-5.92792	-5.2008	-5.41638	-5.52194	-5.45958	-2.12288	0	632	UCEC	Tumor
1923	TCGA-AJ-A8CT-01	2.43241	4.60767	1.76449	1.7909	-3.66341	-4.24884	-4.54454	-5.32437	-4.51085	-5.03994	-5.51435	-5.13881	-2.28247	0	82	UCEC	Tumor
1924	TCGA-AJ-A8CV-01	2.49009	4.60006	2.12212	1.65586	-3.98479	-3.88197	-4.31872	-5.38951	-4.12883	-4.79152	-5.61766	-4.59174	-2.15305	0	1068	UCEC	Tumor
1925	TCGA-AJ-A8CW-01	2.4522	4.91421	2.58917	1.62604	-4.12855	-4.20685	-4.58985	-5.46091	-4.82184	-4.48138	-5.62802	-4.49055	-2.18553	0	4	UCEC	Tumor
1926	TCGA-AK-3428-01	2.87584	5.45428	3.85359	3.53932	-4.5482	-4.42234	-4.32285	-6.05576	-5.31288	-4.45176	-5.43064	-4.57522	-1.94972	0	3728	KIRC	Tumor
1927	TCGA-AK-3431-01	2.63213	5.76965	4.16795	3.99801	-4.18363	-3.87253	-5.05717	-6.15596	-5.02191	-4.82053	-5.68863	-4.63613	-1.90573	1	2241	KIRC	Tumor
1928	TCGA-AK-3433-01	3.18603	5.57835	3.73402	1.5919	-4.40717	-3.8257	-4.34594	-5.70106	-4.64704	-4.68222	-5.2428	-4.43288	-1.93288	0	3409	KIRC	Tumor
1929	TCGA-AK-3434-01	3.17313	5.88852	4.26012	1.03215	-4.00662	-4.37166	-4.14328	-6.20653	-4.97	-3.38247	-5.74056	-4.25798	-1.89376	0	2087	KIRC	Tumor
1930	TCGA-AK-3440-01	3.17474	5.39587	3.0671	-2.26216	-4.30922	-3.75299	-4.85768	-5.67631	-5.63621	-4.16131	-5.07563	-4.08817	-2.3485	0	2865	KIRC	Tumor
1931	TCGA-AK-3445-01	3.21209	5.79434	3.75861	6.10706	-4.33499	-4.22531	-4.77786	-6.0617	-4.72478	-4.77786	-5.29967	-4.48949	-1.65163	0	2392	KIRC	Tumor
1932	TCGA-AK-3450-01	3.29437	5.45428	3.73402	0.694034	-4.51156	-4.42201	-4.30576	-5.99663	-4.73219	-4.80315	-5.0674	-4.6679	-2.11082	0	1779	KIRC	Tumor
1933	TCGA-AK-3453-01	2.85815	5.72939	3.52552	2.26014	-4.3812	-3.93295	-5.08494	-5.87357	-5.11217	-4.12348	-5.04347	-4.01212	-1.93256	0	2531	KIRC	Tumor
1934	TCGA-AK-3454-01	3.15079	5.61471	3.67729	0.757315	-4.36641	-4.20064	-3.74448	-6.00904	-5.1313	-4.78297	-5.45693	-4.81486	-2.10888	0	874	KIRC	Tumor
1935	TCGA-AK-3458-01	4.30355	5.51504	4.27241	3.05653	-4.42234	-5.12916	-4.90081	-6.50104	-4.87479	-5.10059	-5.78524	-5.04095	-2.05062	0	1168	KIRC	Tumor
1936	TCGA-AK-3460-01	3.46764	5.58555	3.82288	1.21279	-4.25615	-4.38848	-3.71351	-6.03416	-4.88387	-4.893	-5.30566	-4.62723	-2.0011	0	2508	KIRC	Tumor
1937	TCGA-AK-3461-01	2.47552	5.87095	3.99541	2.85815	-4.56518	-3.90075	-4.54784	-5.71594	-5.15937	-4.17926	-5.24856	-4.68502	-1.90016	0	2217	KIRC	Tumor
1938	TCGA-AL-7173-01	3.31686	5.23878	4.01107	4.98549	-3.79159	-4.24065	-4.86531	-5.97775	-4.05981	-4.85634	-5.18133	-4.77701	-1.68313	0	2060	KIRP	Tumor
1939	TCGA-AM-5820-01	2.90338	4.31935	3.13815	-0.346167	-3.94022	-1.6362	-4.27859	-5.42155	-5.38382	-4.37231	-4.99134	-4.30796	-2.02644	0	14	COAD	Tumor
1940	TCGA-AM-5821-01	3.13186	4.85947	1.81339	1.45329	-4.13166	-3.35451	-3.95816	-5.6295	-4.28231	-4.74504	-5.0314	-4.92587	-2.0667	0	28	COAD	Tumor
1941	TCGA-AN-A0XL-01	2.65641	2.54943	0.75608	0.244689	-4.33403	-4.4363	-5.42804	-6.26457	-4.84121	-5.49315	-5.52957	-4.95134	-2.92263	0	163	BRCA	Tumor
1942	TCGA-AN-A0XN-01	3.11157	4.96616	3.07926	5.0964	-4.00898	-4.12376	-4.51372	-6.03904	-4.34239	-3.9579	-4.97145	-4.67147	-1.69794	0	10	BRCA	Tumor
1943	TCGA-AN-A0XO-01	3.20391	5.73736	3.98505	2.18665	-4.10949	-4.6012	-4.61378	-6.06071	-4.94327	-5.26658	-5.42934	-4.76515	-2.05638	0	375	BRCA	Tumor
1944	TCGA-AN-A0XP-01	3.44876	4.44831	3.03258	0.287175	-4.09921	-4.0027	-3.27251	-5.64896	-4.41221	-4.24884	-5.21655	-4.06685	-1.97925	0	9	BRCA	Tumor
1945	TCGA-AN-A0XR-01	3.53932	5.70574	3.78128	1.89672	-2.58681	-3.99385	-4.34046	-6.26913	-4.82228	-4.80747	-5.31831	-4.80056	-1.83465	0	10	BRCA	Tumor
1946	TCGA-AN-A0XS-01	3.30471	5.37689	3.72738	3.6859	-3.75569	-4.10893	-4.23733	-6.02736	-5.0294	-4.75632	-5.31047	-4.84609	-1.83139	0	10	BRCA	Tumor
1947	TCGA-AN-A0XT-01	3.07773	5.34577	3.59562	2.23504	-4.1294	-4.04153	-4.69346	-5.86746	-4.74463	-4.56703	-5.16593	-4.47822	-1.95279	0	10	BRCA	Tumor
1948	TCGA-AN-A0XU-01	3.09457	5.39587	3.57935	3.57328	-4.40482	-4.5365	-4.80401	-5.99189	-4.61723	-4.79367	-5.4857	-4.54307	-1.96115	0	10	BRCA	Tumor
1949	TCGA-AN-A0XV-01	3.17313	5.07563	3.54526	5.57118	-4.11899	-4.05172	-4.56592	-5.95725	-4.98597	-4.72109	-5.39332	-4.60576	-1.7529	0	162	BRCA	Tumor
1950	TCGA-AN-A0XW-01	3.25192	5.63696	3.44501	2.79552	-4.31491	-4.09312	-4.73716	-5.91708	-5.09954	-5.10953	-5.34516	-4.66948	-2.01305	0	170	BRCA	Tumor
1951	TCGA-AO-A03L-01	2.57271	5.64444	3.97475	5.0249	-3.43102	-4.44384	-4.52633	-5.90541	-4.2979	-4.19475	-4.63148	-4.23522	-1.53743	0	2442	BRCA	Tumor
1952	TCGA-AO-A03M-01	3.43009	5.89739	4.10559	3.42268	-1.01452	-3.81798	-5.31047	-6.25662	-4.80661	-4.80574	-5.66105	-4.92587	-1.64526	0	1866	BRCA	Tumor
1953	TCGA-AO-A03N-01	3.38428	5.44767	3.97989	3.97732	-3.84551	-3.90517	-4.99036	-6.01576	-4.31904	-4.79195	-5.54074	-4.62338	-1.77023	0	2031	BRCA	Tumor
1954	TCGA-AO-A03U-01	3.19901	4.75549	3.72296	3.40063	-4.24398	-4.40315	-4.86082	-6.09077	-5.01049	-5.11375	-5.65726	-5.16374	-2.12216	1	1793	BRCA	Tumor
1955	TCGA-AO-A0JA-01	3.30818	5.30326	3.38066	5.15502	-4.45003	-3.93645	-5.04145	-5.9063	-5.40865	-4.90035	-5.74858	-4.81617	-1.92174	0	655	BRCA	Tumor
1956	TCGA-AO-A0JB-01	3.29781	4.08076	-0.761641	-0.892451	-4.06739	-4.66157	-5.48165	-6.36584	-4.82403	-4.91607	-6.03611	-4.78767	-2.95132	0	1542	BRCA	Tumor
1957	TCGA-AO-A0JC-01	3.60588	5.58555	3.91925	4.0945	-4.91282	-4.23884	-4.94233	-6.49305	-5.63621	-4.95801	-5.47493	-5.10795	-2.04658	0	1547	BRCA	Tumor
1958	TCGA-AO-A0JD-01	2.68717	4.52597	0.293004	2.72726	-4.13788	-4.82184	-5.38066	-6.14123	-5.29848	-4.55077	-5.55341	-4.59476	-2.52047	0	2190	BRCA	Tumor
1959	TCGA-AO-A0JE-01	1.98741	5.72939	3.41714	4.73467	-3.88585	-3.94904	-4.93102	-5.8424	-4.69346	-4.6253	-4.93243	-5.13612	-1.84392	0	2335	BRCA	Tumor
1960	TCGA-AO-A0JF-01	3.80195	5.31529	3.81821	3.20554	-4.72273	-4.98112	-5.36374	-6.26343	-5.39523	-4.89392	-6.03027	-4.59968	-2.17576	0	1980	BRCA	Tumor
1961	TCGA-AO-A0JG-01	3.03705	5.65197	3.84408	4.42438	-3.87954	-4.449	-4.79324	-6.1902	-4.71986	-4.33275	-5.74376	-4.6987	-1.8208	0	798	BRCA	Tumor
1962	TCGA-AO-A0JI-01	3.40063	4.89575	3.43567	5.64444	-3.76742	-4.09533	-5.10006	-5.97587	-5.18243	-4.74213	-5.33534	-4.36609	-1.76568	0	1528	BRCA	Tumor
1963	TCGA-AO-A0JJ-01	3.93921	5.41509	4.2755	3.49634	-4.48032	-4.49303	-4.93008	-6.49971	-5.15448	-4.65921	-5.75584	-5.00015	-1.98722	0	1887	BRCA	Tumor
1964	TCGA-AO-A0JL-01	3.50601	5.06535	3.42083	0.291255	-4.16189	-4.43972	-4.80142	-6.17085	-5.16265	-4.74213	-5.56263	-4.39014	-2.26233	0	1683	BRCA	Tumor
1965	TCGA-AO-A0JM-01	3.22197	5.27949	3.98763	2.99433	-3.79619	-4.58797	-5.39269	-6.05477	-5.43064	-4.67903	-5.41058	-4.34626	-2.01789	0	2184	BRCA	Tumor
1966	TCGA-AO-A124-01	3.08078	5.6295	3.62449	1.56044	-4.08185	-4.08432	-4.72273	-6.05873	-4.91097	-4.68904	-5.49179	-4.83944	-2.08197	0	3506	BRCA	Tumor
1967	TCGA-AO-A125-01	3.63911	5.6295	4.29415	2.41281	-4.13335	-4.26841	-5.45428	-5.99854	-5.43717	-4.84653	-5.3171	-4.78339	-2.02193	0	3456	BRCA	Tumor
1968	TCGA-AO-A126-01	3.59972	5.72939	4.37757	1.51577	-3.79964	-4.53942	-4.53177	-6.15174	-4.55114	-4.8359	-5.6059	-4.62993	-1.95192	0	3307	BRCA	Tumor
1969	TCGA-AO-A128-01	3.9292	6.01769	4.4075	2.83392	-4.21278	-4.28511	-5.19131	-6.18372	-4.67783	-5.22336	-5.65046	-4.52742	-1.89697	0	3248	BRCA	Tumor
1970	TCGA-AO-A129-01	3.40612	5.84498	3.56322	3.15556	-3.98867	-4.23372	-5.22052	-5.98622	-4.5482	-4.2721	-5.36499	-4.72027	-1.86373	0	3286	BRCA	Tumor
1971	TCGA-AO-A12B-01	3.57732	5.6295	4.39746	5.71358	-0.284261	-1.83355	-5.46091	-6.07567	-4.9604	-4.74504	-5.38571	-4.85634	-1.19033	0	2989	BRCA	Tumor
1972	TCGA-AO-A12C-01	3.11779	5.18797	2.68098	5.17141	-4.44349	-4.3576	-4.58835	-5.91348	-4.94991	-5.07254	-5.05972	-4.54564	-1.89772	0	2372	BRCA	Tumor
1973	TCGA-AO-A12E-01	3.17957	5.60006	3.97732	3.16832	-3.84408	-4.32285	-4.91143	-6.21421	-5.17912	-5.12383	-5.53934	-4.58121	-1.98257	0	2142	BRCA	Tumor
1974	TCGA-AO-A12G-01	3.49827	5.9063	4.01633	2.43023	-4.28138	-4.42404	-4.91375	-6.25889	-5.33473	-5.0633	-5.59424	-4.55888	-2.04817	0	1639	BRCA	Tumor
1975	TCGA-AO-A1KO-01	3.33787	5.38951	3.17957	2.17107	-4.83767	-5.15774	-4.58309	-5.91978	-4.55372	-4.82578	-5.14798	-4.82798	-2.14798	0	622	BRCA	Tumor
1976	TCGA-AO-A1KP-01	2.94263	4.75968	2.7929	1.86238	-4.52453	-4.46737	-4.67266	-5.684	-4.85054	-4.78468	-5.52888	-4.87298	-2.25234	0	2953	BRCA	Tumor
1977	TCGA-AO-A1KQ-01	3.49056	5.38951	3.02073	4.0617	-1.78179	-3.80311	-4.68023	-6.42173	-4.87887	-5.04803	-5.35133	-4.95515	-1.74648	0	1882	BRCA	Tumor
1978	TCGA-AO-A1KR-01	3.55721	5.67478	3.40979	3.61619	-4.59741	-4.79496	-4.78767	-5.63248	-4.54088	-5.01892	-5.73896	-5.44044	-2.02448	0	2513	BRCA	Tumor
1979	TCGA-AO-A1KS-01	3.39153	5.37689	2.8034	3.19413	-4.12742	-4.17548	-4.27983	-5.77047	-4.11256	-4.58571	-5.01892	-4.14699	-1.78762	0	350	BRCA	Tumor
1980	TCGA-AO-A1KT-01	3.02221	5.2854	2.87994	2.33617	-4.22501	-4.25249	-4.98792	-5.82961	-5.23935	-4.49445	-5.32741	-4.31777	-2.09586	0	541	BRCA	Tumor
1981	TCGA-AP-A059-01	3.05653	5.36437	4.11116	3.88731	-4.02795	-3.90788	-4.49267	-6.05477	-4.76305	-4.66948	-5.36312	-4.94991	-1.81746	0	1461	UCEC	Tumor
1982	TCGA-AP-A05O-01	3.55322	5.2503	2.9215	2.01538	-3.82406	-4.09147	-4.89437	-5.9684	-4.62839	-4.60538	-5.31891	-4.87932	-2.03916	0	384	UCEC	Tumor
1983	TCGA-AP-A0LF-01	3.40063	5.54285	3.50407	2.82858	-4.50655	-3.54506	-5.0964	-5.64369	-5.16593	-4.4625	-5.18686	-4.38418	-1.89292	0	2859	UCEC	Tumor
1984	TCGA-AP-A0LM-01	3.02516	5.35195	3.58543	3.15556	-4.33917	-4.01317	-5.31348	-5.76477	-5.16757	-4.70113	-5.17526	-4.63109	-1.99896	0	825	UCEC	Tumor
1985	TCGA-AP-A0LS-01	3.27557	4.4075	1.90799	-0.520917	-3.59624	-4.37593	-4.28262	-5.50474	-3.58645	-3.96988	-4.77065	-3.83086	-2.0706	0	2904	UCEC	Tumor
1986	TCGA-AP-A1DH-01	3.36271	4.78938	1.74893	0.267955	-4.60424	-5.04904	-5.30566	-6.01192	-5.47091	-4.58346	-5.22052	-5.00951	-2.59052	0	2180	UCEC	Tumor
1987	TCGA-AP-A1DK-01	1.00541	-0.77278	-2.08163	-0.956931	-4.60958	-4.80791	-4.5959	-5.7803	-5.2503	-5.07614	-5.43129	-5.18742	-3.62873	0	2767	UCEC	Tumor
1988	TCGA-AP-A1DM-01	3.52356	5.52888	2.8433	1.2169	-4.51085	-4.46493	-5.43586	-5.97963	-4.7698	-5.21882	-5.42869	-5.13077	-2.31889	0	1700	UCEC	Tumor
1989	TCGA-AP-A1DO-01	3.12246	5.01992	3.79734	1.36114	-4.55041	-3.95993	-5.37437	-5.67478	-4.26319	-5.15774	-5.7803	-5.31468	-2.23121	0	952	UCEC	Tumor
1990	TCGA-AP-A1DP-01	3.50795	5.23305	4.01107	4.96616	-4.55372	-4.57001	-5.15068	-6.09788	-4.68583	-4.57485	-5.62579	-4.96904	-1.8758	1	1081	UCEC	Tumor
1991	TCGA-AP-A1DQ-01	2.70586	5.36437	3.16672	2.80604	-2.59154	-4.72437	-5.04045	-6.05774	-4.90449	-4.8898	-6.02542	-4.79625	-2.08226	1	1423	UCEC	Tumor
1992	TCGA-AP-A1DR-01	3.4544	4.93761	0.217972	-0.45087	-4.79367	-3.7201	-5.12011	-5.73337	-5.01	-5.10689	-6.23081	-5.00261	-2.7132	0	1495	UCEC	Tumor
1993	TCGA-AP-A1DV-01	3.36271	5.13881	3.37886	3.24355	-4.14727	-4.37428	-5.109	-5.70574	-5.09745	-5.00803	-5.77292	-5.33351	-2.11869	0	204	UCEC	Tumor
1994	TCGA-AP-A1E0-01	3.74515	5.40865	3.27387	4.84609	-4.3382	-4.11451	-4.98257	-5.95447	-4.88934	-5.43129	-5.84498	-5.11905	-1.95005	0	1832	UCEC	Tumor
1995	TCGA-AP-A1E1-01	3.42083	4.855	3.84645	4.67385	-2.92711	-2.5059	-4.40583	-6.16232	-4.59476	-4.8293	-5.21655	-4.36936	-1.51792	0	1395	UCEC	Tumor
1996	TCGA-AP-A1E3-01	3.48288	5.23305	3.52552	2.92571	-4.51013	-4.78254	-4.83811	-6.24872	-5.09745	-4.95658	-5.69794	-5.375	-2.19494	0	847	UCEC	Tumor
1997	TCGA-AP-A1E4-01	2.9187	5.08598	3.73847	2.07604	-4.65017	-5.10742	-5.0254	-5.77129	-5.28126	-5.07202	-5.68632	-5.01743	-2.31601	0	1555	UCEC	Tumor
1998	TCGA-AP-A3K1-01	2.95827	5.77784	3.89707	1.90192	-3.82992	-4.07256	-4.75256	-5.91978	-4.28014	-4.78938	-5.66029	-4.88569	-1.97127	1	666	UCEC	Tumor
[truncated: 7,604 more rows]
